# Supplementary material for: Regulatory changes in two chemoreceptor genes contribute to a Caenorhabditis elegans QTL for foraging behavior
Source: eLife. 2016 Nov 28;5:e21454. doi: 10.7554/eLife.21454 (PMC5125752; doi:10.7554/eLife.21454)
Supplement: Figure 1—source data 1. — DOI: http://dx.doi.org/10.7554/eLife.21454.003 [file elife-21454-fig1-data1.xlsx]

## Sheet: Figure 1
Exploration assay results
Squares entered = squares (out of 86) entered on control or pheromone plates
Pheromone response = calculated response; 0 = no response
B)
Squares Entered		pheromone response
Ctrl	icas#9	-
67	23	43.6667
77	28	38.6667
74	16	50.6667
51	19	47.6667
62	31	35.6667
69	34	32.7
