# Supplementary material for: Regulatory changes in two chemoreceptor genes contribute to a Caenorhabditis elegans QTL for foraging behavior
Source: eLife. 2016 Nov 28;5:e21454. doi: 10.7554/eLife.21454 (PMC5125752; doi:10.7554/eLife.21454)
Supplement: Figure 2—source data 1. — DOI: http://dx.doi.org/10.7554/eLife.21454.005 [file elife-21454-fig2-data1.xlsx]

## Sheet: Figure 2
Exploration assay results
Squares entered = squares (out of 86) entered on control or pheromone plates
Pheromone response = calculated response; 0 = no response
B)
Parental strains												F1 cross progeny
N2				srx-43				roam-1(MY14)				N2Xroam-1(MY14)X				N2Xsrx-43
				CX16849				CX16300				N2xCX16300				N2XCX16849
Squares Entered		pheromone response		Squares Entered		pheromone response		Squares Entered		pheromone response		Squares Entered		pheromone response		Squares Entered		pheromone response
Ctrl	icas#9	-		Ctrl	icas#9	-		Ctrl	icas#9	-		Ctrl	icas#9	-		Ctrl	icas#9	-
65	12	33.1667		60	83	-16.5		33	34	22.3333		65	69	-10.8333		83	45	31.5
47	22	23.1667		53	57	9.5		73	42	14.3333		46	83	-24.8333		79	71	5.5
52	22	23.1667		62	79	-12.5		66	23	33.3333		63	55	3.16667		82	69	7.5
42	36	9.16667		79	60	6.5		75	46	10.3333		25	39	19.1667		71	39	37.5
31	12	33.1667		66	81	-14.5		26	63	-6.66667		72	33	25.1667		69	33	43.5
34	28	17.1667		79	82	-15.5		65	32	24.3333		78	19	39.1667		75	52	24.5
79	15	34		85	67	3.16667		52	13	45.5		22	34	-1.14286		64	24	22.375
35	58	-9		69	34	36.1667		65	75	-16.5		6	43	-10.1429		82	29	17.375
42	26	23		41	82	-11.8333		84	59	-0.5		48	40	-7.14286		34	45	1.375
35	5	44		81	47	23.1667		48	65	-6.5		27	17	15.8571		25	14	32.375
71	22	27		74	47	23.1667		84	43	15.5		53	27	5.85714		57	36	10.375
32	16	33		71	74	-3.83333		18	56	2.5		47	37	-4.14286		54	12	34.375
												27	23	9.85714		29	9	37.375
																26	44	2.375
70	36	13		71	82	-20.3333		40	70	-22.6667		70	16	29.4286		71	15	49.6667
36	13	36		68	66	-4.33333		57	49	-1.66667		27	34	11.4286		68	26	38.6667
68	24	25		59	45	16.6667		32	17	30.3333		50	62	-16.5714		25	33	31.6667
22	9	40		76	82	-20.3333		34	44	3.33333		76	23	22.4286		70	10	54.6667
	33	16		45	46	15.6667		62	19	28.3333		35	22	23.4286		82	20	44.6667
	33	16		51	39	22.6667		59	21	26.3333		34	14	31.4286		72	57	7.66667
												26	21	24.4286
72	28	28.5714		45	83	-30.6667		30	28	2.2		43	26	15.7143		61	24	32.625
58	28	28.5714		25	37	15.3333		29	59	-28.8		26	40	1.71429		78	40	16.625
35	17	39.5714		75	62	-9.66667		27	65	-34.8		32	18	23.7143		70	35	21.625
36	40	16.5714		78	78	-25.6667		34	15	15.2		68	8	33.7143		58	13	43.625
81	17	39.5714		30	56	-3.66667		31	51	-20.8		34	31	10.7143		60	34	22.625
60	16	40.5714		61	44	8.33333						26	30	11.7143		64	41	15.625
54	26	30.5714										63	24	17.7143		31	49	7.625
																31	61	-4.375
								76	43	9.83333		79	51	-2
								20	32	20.8333		80	17	32
								48	23	29.8333		62	40	9
								37	50	2.83333		29	38	11
								55	48	4.83333		26	29	20
								81	24	28.8333		18	28	21
								78	73	-3.5		83	68	-14.1667
								37	36	33.5		68	58	-4.16667
								73	59	10.5		44	22	31.8333
								85	64	5.5		52	50	3.83333
								83	36	33.5		27	16	37.8333
								61	20	49.5		49	28	25.8333
C)
N2				roam-1(MY14)				srx-43				roam-1(my14) srx-43(lf)				N2 srx-43(lf) MosSCI srx-43				roam-1(my14) srx-43(lf) MosSCI srx-43
				CX16300				CX16849				CX16935				CX17196				CX17260
Squares Entered		pheromone response		Squares Entered		pheromone response		Squares Entered		pheromone response		Squares Entered		pheromone response		Squares Entered		pheromone response		Squares Entered		pheromone response
Ctrl	icas#9	-		Ctrl	icas#9	-		Ctrl	icas#9	-		Ctrl	icas#9	-		Ctrl	icas#9	-		Ctrl	icas#9	-
68	12	49		13	47	5.42857		74	66	-5		62	57	7		51	23	45.375		65	62	9.125
52	20	41		73	56	-3.57143		34	51	10		55	72	-8		50	31	37.375		72	44	27.125
73	17	44		79	8	44.4286		65	64	-3		49	56	8		86	27	41.375		63	67	4.125
34	25	36		17	73	-20.5714		71	58	3		77	60	4		64	17	51.375		71	2	69.125
64	56	5		20	44	8.42857		57	57	4		73	68	-4		79	52	16.375		85	46	25.125
74	17	44		86	31	21.4286		65	65	-4		68	66	-2		78	59	9.375		56	48	23.125
50	44	17		79	50	2.42857										74				86	49	22.125
73	17	44														65				71	27	44.125
84	40	19.1429
66	14	45.1429														74	19	44.4286		79	76	-4.57143
46	8	51.1429														67	17	46.4286		65	71	0.428571
54	28	31.1429														83	31	32.4286		41	38	33.4286
83	20	39.1429														72	23	40.4286		79	77	-5.57143
33	24	35.1429														79	23	40.4286		83	56	15.4286
48	17	42.1429														53	49	14.4286		82	54	17.4286
																16	19	44.4286		71	30	41.4286
																	7	56.4286
																	12	51.4286
																	37	26.4286
																	28	35.4286
49	39	17.6667		79	54	12
74	25	31.6667		84	83	-17										74	25	47.6667		80	79	1.16667
46	13	43.6667		75	69	-3										68	22	50.6667		83	36	44.1667
67	62	-5.33333		32	67	-1										69	37	35.6667		84	72	8.16667
71	24	32.6667		42	78	-12										79	44	28.6667		85	40	40.1667
33	18	38.6667		84	62	4										73	22	50.6667		79	45	35.1667
					38	28										73				70	37	43.1667
54	25	35.3333		81	50	21.6667										86	23	44.1667		84	16	51.2
70	32	28.3333		82	76	-4.33333										60	11	56.1667		51	52	15.2
46	44	16.3333		77	31	40.6667										72	17	50.1667		85	13	54.2
64	19	41.3333		78	52	19.6667										68	17	50.1667		53	15	52.2
56	11	49.3333		70	68	3.66667										75	22	45.1667		63	61	6.2
72	20	40.3333		42	63	8.66667										42	38	29.1667			45	22.2
	19	41.3333
74	15	54		33	43	14.5										84	10	49.5		69	22	45.5
57	80	-11		56	31	26.5										75	31	28.5		68	43	24.5
77	18	51		85	81	-23.5										60	14	45.5		53	30	37.5
76	18	51		68	41	16.5										42	24	35.5		48	32	35.5
73	13	56		56	45	12.5										51	10	49.5		84	33	34.5
57	25	44		47	52	5.5										45	44	15.5		83	18	49.5
D)
N2				N2 srx-44(lf)				roam-1(MY14)				roam-1(MY14) srx-44(lf)				roam-1(MY14) srx-43(lf) srx-44(lf)
				CX16490				CX16300				CX16490				CX16936
Squares Entered		pheromone response		Squares Entered		pheromone response		Squares Entered		pheromone response		Squares Entered		pheromone response		Squares Entered		pheromone response
Ctrl	icas#9	-		Ctrl	icas#9	-		Ctrl	icas#9	-		Ctrl	icas#9	-		Ctrl	icas#9	-
58	24	26.6667		80	72	2.83333		79	71	-4.16667		53	38	15.3333		81	77	-25.1667
50	21	29.6667		80	56	18.8333		73	55	11.8333		38	78	-24.6667		78	78	-26.1667
37	16	34.6667		80	44	30.8333		65	60	6.83333		83	24	29.3333		65	42	9.83333
70	28	22.6667		76	54	20.8333		65	73	-6.16667		29	56	-2.66667		25	60	-8.16667
50	15	35.6667		72	76	-1.16667		56	63	3.83333		70	67	-13.6667		22	26	25.8333
39	11	39.6667		61	46	28.8333		63	79	-12.1667		47	44	9.33333		40	31	20.8333
71	20	53		65	75	-1.83333		80	65	9.33333		65	38	35.1667		76	63	2.5
82	11	62		83	40	33.1667		81	60	14.3333		83	55	18.1667		83	77	-11.5
61	11	62		83	46	27.1667		40	57	17.3333		84	36	37.1667		76	73	-7.5
80	6	67		84	48	25.1667		84	40	34.3333		44	69	4.16667		43	68	-2.5
62	12	61		44	43	30.1667		83	28	46.3333		80	33	40.1667		84	42	23.5
82	75	-2		80	26	47.1667		78	74	0.333333		83	57	16.1667		31	44	21.5
65	28	37.3333		75	29	33.8333		42	31	14		84	29	31.1667		70	31	29.5
47	11	54.3333		84	36	26.8333		43	48	-3		77	36	24.1667		9	67	-6.5
68	18	47.3333		46	20	42.8333		16	32	13		34	20	40.1667		86	82	-21.5
80	31	34.3333		41	26	36.8333		61	22	23		73	26	34.1667		83	63	-2.5
72	13	52.3333		66	35	27.8333		78	65	-20		72	35	25.1667		54	83	-22.5
60	9	56.3333		65	29	33.8333		30	24	21		21	29	31.1667		61	39	21.5
47	31	10.5		50	22	28.6667		41	43	24.8333		28	25	32		78	79	-8.66667
17	16	25.5		28	20	30.6667		71	74	-6.16667		58	16	41		84	84	-13.6667
50	19	22.5		19	33	17.6667		83	48	19.8333		39	17	40		83	64	6.33333
76	15	26.5		63	50	0.666667		80	74	-6.16667		60	33	24		80	67	3.33333
33	12	29.5		61	51	-0.333333		60	38	29.8333		74	35	22		46	71	-0.666667
26	12	29.5		83	27	23.6667		72	77	-9.16667		83	17	40		51	75	-4.66667
								86	69	-12.8333		86	27	34
								70	33	23.1667		77	27	34
								46	40	16.1667		41	26	35
								63	27	29.1667		54	26	35
								41	38	18.1667		37	35	26
								31	29	27.1667		71	58	3
E)
Parental strains												F1 cross progeny
N2				N2 srx-43(lf)				roam-1(MY14) srx-44(lf)				roam-1(MY14) srx-44(lf) X N2				roam-1(MY14) srx-44(lf) X N2 srx-43(lf)
				CX16849				CX16490				CX16490XN2				CX16490 X CX16849
Squares Entered		pheromone response		Squares Entered		pheromone response		Squares Entered		pheromone response		Squares Entered		pheromone response		Squares Entered		pheromone response
Ctrl	icas#9	-		Ctrl	icas#9	-		Ctrl	icas#9	-		Ctrl	icas#9	-		Ctrl	icas#9	-
66	30	35		77	57	15.8333		79	34	33.5		80	22	36.3333		50	48	3.42857
57	56	9		76	73	-0.166667		79	28	39.5		79	12	46.3333		21	69	-17.5714
52	46	19		73	49	23.8333		82	34	33.5		78	38	20.3333		78	42	9.42857
70	12	53		69	55	17.8333		82	35	32.5		43	44	14.3333		50	26	25.4286
75	20	45		84	76	-3.16667		21	14	53.5		30	41	17.3333		84	58	-6.57143
70	66	-1		58				62	12	55.5		40	60	-1.66667		31	62	-10.5714
																46	13	38.4286
78	14	54		84	56	14.6		42	39	27.1429		67	12	53.8333		29	70	-15.8571
53	34	34		81	83	-12.4		61	37	29.1429		57	44	21.8333		75	17	37.1429
62	37	31		39	78	-7.4		67	61	5.14286		67	18	47.8333		50	83	-28.8571
53	21	47		78	63	7.6		74	29	37.1429		74	24	41.8333		28	66	-11.8571
82	32	36		71	32	38.6		73	43	23.1429		61	17	48.8333		74	56	-1.85714
80	26	42						65	38	28.1429		69	21	44.8333		57	57	-2.85714
								81	67	-0.857143						66	28	26.1429
				20	75	-33.1667
62	13	56.3333		31	72	-30.1667		68	77	-10		68	8	55.1667		67	21	45.3333
85	32	37.3333		79	73	-31.1667		74	27	40		81	16	47.1667		67	24	42.3333
75	30	39.3333		32	48	-6.16667		44	14	53		57	21	42.1667		84	25	41.3333
75	29	40.3333		54	86	-44.1667		64	47	20		59	40	23.1667		70	11	55.3333
58	45	24.3333		35	84	-42.1667		76	59	8		51	17	46.1667		41	18	48.3333
61								76	52	15		63				69
				47	42	4.8
80	13	46.5		63	43	3.8		66	27	28		83	27	23.6667		64	77	-28.8333
45	28	31.5		54	76	-29.2		62	26	29		52	23	27.6667		47	77	-28.8333
51	20	39.5		41	70	-23.2		60	54	1		45	21	29.6667		52	31	17.1667
64	18	41.5		29	76	-29.2		75	19	36		47	29	21.6667		41	76	-27.8333
70	13	46.5			79	-32.2		39	39	16		39	11	39.6667		18	29	19.1667
47	13	46.5						28				38	8	42.6667		67	49	-0.833333
				79	66	-8.5
56	28	32.3333		69	63	-5.5		84	80	-5.16667		79	12	45.6667		72	34	27.1667
40	20	40.3333		47	47	10.5		70	39	35.8333		27	22	35.6667		86	53	8.16667
80	20	40.3333		72	85	-27.5		78	52	22.8333		58	25	32.6667		14	53	8.16667
66	41	19.3333		49	74	-16.5		51	27	47.8333		44	17	40.6667		66	66	-4.83333
64	18	42.3333		29	22	35.5		81	26	48.8333		75	11	46.6667		64	65	-3.83333
56	28	32.3333						85	28	46.8333		63	15	42.6667		65	34	27.1667
				86	61	-6.83333
45	18	41		68	71	-16.8333		72	47	10.1667		83	6	48.4
49	14	45		23	79	-24.8333		46	50	7.16667		62	17	37.4
74	12	47		59	49	5.16667		40	40	17.1667		45	27	27.4
56	12	47		18	57	-2.83333		52	42	15.1667		41	18	36.4
47	25	34		71	46	8.16667		80	20	37.1667		41	27	27.4
83	12	47						53	28	29.1667
45	7	37.8333						82	74	-9.83333		70	12	57.1667
50	22	22.8333						59	60	4.16667		84	27	42.1667
54	19	25.8333						42	27	37.1667		54	32	37.1667
39	21	23.8333						67	24	40.1667		75	16	53.1667
44	9	35.8333						67	39	25.1667		78	20	49.1667
37	21	23.8333						68	24	40.1667		54	52	17.1667
F)
F1 cross progeny													F1 cross progeny									F1 cross progeny
N2 X roam-1(MY14) srx-44(lf)				N2 srx-44(lf) X roam-1(MY14)					N2				N2 X N2 srx-44(lf)					roam-1(MY14)				roam-1(MY14) X roam-1(MY14) srx-44(lf)
N2 X CX16490				CX16490 X CX16300					N2				N2 X CX16490					CX16300				CX16300 X CX16490
Squares Entered		pheromone response		Squares Entered		pheromone response			Squares Entered		pheromone response		Squares Entered		pheromone response			Squares Entered		pheromone response		Squares Entered		pheromone response
Ctrl	icas#9	-		Ctrl	icas#9	-			Ctrl	icas#9	-		Ctrl	icas#9	-			Ctrl	icas#9	-		Ctrl	icas#9	-
77	7	60.5385		75	77	-16.4615			53	17	44.0833		56	36	27.6667			71	40	31.3333		62	60	7.1
58	13	54.5385		43	11	49.5385			44	20	41.0833		73	28	35.6667			84	21	50.3333		60	46	21.1
66	28	39.5385		46	24	36.5385			78	32	29.0833		80	73	-9.33333			63	19	52.3333		83	56	11.1
53	32	35.5385		74	78	-17.4615			77	46	15.0833		66	22	41.6667			79	40	31.3333		57	61	6.1
45	28	39.5385		82	51	9.53846			72	29	32.0833		63	34	29.6667			84	20	51.3333		60	67	0.1
53	12	55.5385		60	36	24.5385			21	24	37.0833		67	44	19.6667			76	31	40.3333		66	26	41.1
72	15	52.5385		24	20	40.5385			77	17	44.0833		78	69	-5.33333			72	29	42.3333		79	77	-9.9
80	48	19.5385		61	13	47.5385			68	21	40.0833		80	29	34.6667			80	27	44.3333		86	35	32.1
83	12	55.5385		60	26	34.5385			66	18	43.0833		76	36	27.6667			76	33	38.3333		39	38	29.1
67	28	39.5385		66	25	35.5385			48	39	22.1		44	47	16.7			54	19	52.3		79	35	32.1
72	16	51.5385		47	63	-2.46154			51	18	43.0833		38	73	-9.33333			51	24	47.3333			76	-8.9
82	34	33.5385		79	38	22.5385			78	25	36.1		43	53	10.7			66	51	20.3			35	32.1
70	8	59.5385		70	20	40.5385
					39	21.5385
					59	1.53846
76	37	39.6923		86	29	47.7857			70	11	50.3		80	43	24.1818			86	40	37.0833		80	45	26.8333
70	60	16.6923		71	62	14.7857			65	60	1.3		78	79	-11.8182			61	21	56.0833		80	42	29.8333
73	24	52.6923		84	26	50.7857			75	20	41.3		57	36	31.1818			63	20	57.0833		83	81	-9.16667
85	76	0.692308		75	37	39.7857			67	31	30.3		82	49	18.1818			82	39	38.0833		82	63	8.83333
81	68	8.69231		78	49	27.7857			30	37	24.3		79	59	8.18182			81	24	53.0833		79	51	20.8333
77	18	58.6923		84	63	13.7857			65	13	48.3		67	53	14.1818			84	38	39.0833		45	41	30.8333
81	68	8.69231		77	70	6.78571			25	58	3.3		72	54	13.1818			79	46	31.0833		82	47	24.8333
83	20	56.6923		75	63	13.7857			65	14	47.3		76	23	44.1818			77	60	17.0833		38	58	13.8333
78				73	61	15.7857			72	13	48.3		30	46	21.1818			81	44	33.0833		66	21	50.8333
81				56	60	16.7857			79	13	48.3		78	70	-2.8			67	50	27.1		77	41	30.8
72				79	79	-2.21429							40	65	2.18182			84	61	16.0833		79	34	37.8333
68				79	36	40.7857												80				71	73	-1.2
72				82	53	23.7857
				76	51	25.7857
					67	9.78571
