# Supplementary material for: Regulatory changes in two chemoreceptor genes contribute to a Caenorhabditis elegans QTL for foraging behavior
Source: eLife. 2016 Nov 28;5:e21454. doi: 10.7554/eLife.21454 (PMC5125752; doi:10.7554/eLife.21454)
Supplement: Figure 3—source data 1. — DOI: http://dx.doi.org/10.7554/eLife.21454.007 [file elife-21454-fig3-data1.xlsx]

## Sheet: Figure 3
Exploration assay results
Squares entered = squares (out of 86) entered on control or pheromone plates
Pheromone response = calculated response; 0 = no response
B)
N2				roam-1(MY14)				roam-1(MY14) + srx-43(n2)				roam-1(MY14) + srx-43(MY14)				roam-1(MY14) + srx-43(lf)
				CX16300				CX16431				CX16480				CX17339
Squares Entered		pheromone response		Squares Entered		pheromone response		Squares Entered		pheromone response		Squares Entered		pheromone response		Squares Entered		pheromone response
Ctrl	icas#9	-		Ctrl	icas#9	-		Ctrl	icas#9	-		Ctrl	icas#9	-		Ctrl	icas#9	-
36	26	-13.1429		51	48	21.1667		76	25	41.4286		55	45	19		61	54	11.2857
78	15	37.8571		71	27	42.1667		73	29	37.4286		68	72	-8		80	46	19.2857
80	16	48.8571		55	62	7.16667		59	46	20.4286		42	77	-13		67	15	50.2857
79	15	47.8571		80	73	-3.83333		67	27	39.4286		77	59	5		78	77	-11.7143
32	36	48.8571		79	34	35.1667		80	37	29.4286		78	29	35		54	40	25.2857
61	44	27.8571		79	22	47.1667		26	34	32.4286						73	37	28.2857
								84								44	41	24.2857
64	18	66.1667		78	52	11.3333						44	58	1.2		86	76	-3.5
73	25	48.1667		54	43	20.3333		85	31	27.5		65	19	40.2		50	66	6.5
59	25	41.1667		36	51	12.3333		80	10	48.5		75	62	-2.8		58	42	30.5
81	17	41.1667		51	74	-10.6667		53	17	41.5		75	29	30.2		80	37	35.5
56	12	49.1667		75	52	11.3333		48	50	8.5		37	59	0.2		80	79	-6.5
64	21	54.1667		86	40	23.3333		20	35	23.5						81	68	4.5
								65	19	39.5
77	28	71.3333		19	71	-15.1667						66	61	2.66667		34	80	-29.4
57	82	43.3333		51	31	24.8333		47	41	19.5714		12	32	31.6667		29	40	10.6
74	14	-10.6667		69	62	-6.16667		83	47	13.5714		82	23	40.6667		80	25	25.6
80	18	57.3333		74	18	37.8333		82	34	26.5714		80	47	16.6667		40	84	-33.4
82	25	53.3333		69	80	-24.1667		65	14	46.5714		68	45	18.6667		70	42	8.6
58	49	46.3333		53				72	18	42.5714		74	61	2.66667			48	2.6
								55	79	-18.4286
37	9	58.3333		66	26	15		20	16	44.5714						43	71	-16.4
62	17	49.3333		29	45	-4										35	60	-5.4
34	17	41.3333		73	37	4		81	52	8.8						68	43	11.6
65	17	41.3333		33	59	-18		60	43	17.8						46	49	5.6
75	13	41.3333		15	49	-8		77	30	30.8						81	44	10.6
77	16	45.3333		30	22	19		68	32	28.8
		42.3333						18	40	20.8
38	12	31.8333		63	25	27		47	12	42.6
49	21	22.8333		42	47	5		40	20	34.6
41	24	19.8333		40	62	-10		78	38	16.6
57	30	13.8333		54	45	7		62	50	4.6
25	13	30.8333		33	39	13		46	31	23.6
53	16	27.8333		80	31	21
								64	50	16
								59	23	43
								73	16	50
								78	70	-4
								56	12	54
C)
N2				roam-1(MY14)				roam-1(MY14) + srx-43(PN2::CN2)				roam-1(MY14) + srx-43(PN2::CMY14)				roam-1(MY14) + srx-43(PMY14::CMY14)				roam-1(MY14) + srx-43(PMY14::CN2)
				CX16300				CX16431				CX16483				CX16480				CX16477
Squares Entered		pheromone response		Squares Entered		pheromone response		Squares Entered		pheromone response		Squares Entered		pheromone response		Squares Entered		pheromone response		Squares Entered		pheromone response
Ctrl	icas#9	-		Ctrl	icas#9	-		Ctrl	icas#9	-		Ctrl	icas#9	-		Ctrl	icas#9	-		Ctrl	icas#9	-
81	36	45.8333		82	38	36.5		41	46	2.83333		70	31	44.1667		77	61	13.3333		62	67	-9
78	35	46.8333		83	62	12.5		67	18	30.8333		85	67	8.16667		82	37	37.3333		72	78	-20
83	35	46.8333		84	52	22.5		26	21	27.8333		50	59	16.1667		77	76	-1.66667		55	52	6
86	21	60.8333		35	80	-5.5		29	28	20.8333		83	18	57.1667		71	74	0.333333		60	46	12
84	50	31.8333		80	69	5.5		82	14	34.8333		81	20	55.1667		68	58	16.3333		29	52	6
79	28	53.8333		83	68	6.5		48	18	30.8333		82	18	57.1667		71	17	57.3333		70	52	6
67	26	44		66	74	-0.333333		57	47	18.3333		70	46	17.6667		78	44	17		80	77	4.66667
77	36	34		79	53	20.6667		78	39	26.3333		82	25	38.6667		78	37	24		78	80	1.66667
78	27	43		76	70	3.66667		67	51	14.3333		83	58	5.66667		76	52	9		85	54	27.6667
50	33	37		55	77	-3.33333		64	19	46.3333		30	51	12.6667		32	56	5		80	49	32.6667
67	76	-6		83	35	38.6667		63	51	14.3333		46	42	21.6667		40	79	-18		84	79	2.66667
81	67	3		83	45	28.6667		63				71	24	39.6667		62	80	-19		83	74	7.66667
70	54	23.5		33	71	-1.66667		78	18	45.5		64	58	13.3333		57	42	21		80	55	15.8333
84	35	42.5		60	52	17.3333		84	12	51.5		64	32	39.3333		78	46	17		58	39	31.8333
72	38	39.5		86	58	11.3333		59	22	41.5		79	9	62.3333		55	35	28		59	44	26.8333
73	50	27.5		79	52	17.3333		46	12	51.5		83	14	57.3333		80	55	8		67	42	28.8333
86	15	62.5		86	50	19.3333		66	47	16.5		75	56	15.3333		68	59	4		80	86	-15.1667
80				72	41	28.3333		48	27	36.5		63	66	5.33333		40	82	-19		81	53	17.8333
												82	26	41.8333
												81	47	20.8333
												74	40	27.8333
												73	20	47.8333
												31	15	52.8333
												66
D)
N2				roam-1(MY14)				roam-1(MY14) + srx-43(Pmy>N2::CMY14)				roam-1(MY14) + srx-43(Pn2>MY14::CMY14)
				CX16300				CX16752				CX16735
Squares Entered		pheromone response		Squares Entered		pheromone response		Squares Entered		pheromone response		Squares Entered		pheromone response
Ctrl	icas#9	-		Ctrl	icas#9	-		Ctrl	icas#9	-		Ctrl	icas#9	-
81	36	45.8333		82	38	36.5		59	18	32.1667		73	24	46.4
78	35	46.8333		83	62	12.5		18	62	-11.8333		80	20	50.4
83	35	46.8333		84	52	22.5		78	33	17.1667		70	52	18.4
86	21	60.8333		35	80	-5.5		68	33	17.1667		56	53	17.4
84	50	31.8333		80	69	5.5		46	28	22.1667		73	44	26.4
79	28	53.8333		83	68	6.5		32	26	24.1667
												75	16	50.5
70	54	23.5		33	71	-1.66667		62	66	-10.6667		66	12	54.5
84	35	42.5		60	52	17.3333		26	30	25.3333		48	26	40.5
72	38	39.5		86	58	11.3333		69	32	23.3333		79	24	42.5
73	50	27.5		79	52	17.3333		70	14	41.3333		83	16	50.5
86	15	62.5		86	50	19.3333		72	20	35.3333		48	20	46.5
80				72	41	28.3333		33	16	39.3333
								82	56	5.66667
								70	52	9.66667
								18	10	51.6667
								71	77	-15.3333
								59	36	25.6667
								70	17	44.6667
								18	68	-8.83333
								56	60	-0.833333
								77	56	3.16667
								62	78	-18.8333
								64	57	2.16667
								78	62	-2.83333
E)
N2				N2 with MY14 proximxal promoter				roam-1(MY14)				roam-1(MY14) with N2 proximal promoter
				CX16800				CX16300				CX16799
Squares Entered		pheromone response		Squares Entered		pheromone response		Squares Entered		pheromone response		Squares Entered		pheromone response
Ctrl	icas#9	-		Ctrl	icas#9	-		Ctrl	icas#9	-		Ctrl	icas#9	-
58	24	26.6667		41	30	38.3333		79	71	-4.16667		86	46	19.6667
50	21	29.6667		51	45	23.3333		73	55	11.8333		76	86	-20.3333
37	16	34.6667		86	40	28.3333		65	60	6.83333		29	36	29.6667
70	28	22.6667		67	26	42.3333		65	73	-6.16667		81	18	47.6667
50	15	35.6667		86	46	22.3333		56	63	3.83333		66	36	29.6667
39	11	39.6667		79	29	39.3333		63	79	-12.1667		56	46	19.6667
71	20	53		39	65	0.5		80	65	9.33333		39	62	3.5
82	11	62		54	60	5.5		81	60	14.3333		54	51	14.5
61	11	62		80	57	8.5		40	57	17.3333		80	49	16.5
80	6	67		59	40	25.5		84	40	34.3333		59	46	19.5
62	12	61		83	28	37.5		83	28	46.3333		83	49	16.5
82	75	-2		78	74	-8.5		78	74	0.333333		78	53	12.5
65	28	37.3333		86	33	38.3333		58	24	20.8333		46	22	46
47	11	54.3333		71	61	10.3333		38	54	-9.16667		60	23	45
68	18	47.3333		78	22	49.3333		35	55	-10.1667		80	31	37
80	31	34.3333		76	69	2.33333		24	40	4.83333		79	73	-5
72	13	52.3333		58	30	41.3333		47	76	-31.1667		66	32	36
60	9	56.3333		59	74	-2.66667		67	32	12.8333		77	28	40
47	31	10.5		80	43	22.5		42	31	14		57	43	24.6667
17	16	25.5		60	44	21.5		43	48	-3		74	38	29.6667
50	19	22.5		64	34	31.5		16	32	13		68	17	50.6667
76	15	26.5		37	25	40.5		61	22	23		70	51	16.6667
33	12	29.5		83	21	44.5		78	65	-20		57	70	-2.33333
26	12	29.5		69	13	52.5		30	24	21		80	22	45.6667
