# Supplementary material for: Regulatory changes in two chemoreceptor genes contribute to a Caenorhabditis elegans QTL for foraging behavior
Source: eLife. 2016 Nov 28;5:e21454. doi: 10.7554/eLife.21454 (PMC5125752; doi:10.7554/eLife.21454)
Supplement: Figure 4—source data 1. — DOI: http://dx.doi.org/10.7554/eLife.21454.009 [file elife-21454-fig4-data1.xlsx]

## Sheet: Figure 4
Exploration assay results
Squares entered = squares (out of 86) entered on control or pheromone plates
Pheromone response = calculated response; 0 = no response
B)
N2				N2 + ASJ::srx-44				roam-1(MY14)				roam-1(MY14) + ADL::srx-44
				CX16533				CX16490				CX16530
Squares Entered		pheromone response		Squares Entered		pheromone response		Squares Entered		pheromone response		Squares Entered		pheromone response
Ctrl	icas#9	-		Ctrl	icas#9	-		Ctrl	icas#9	-		Ctrl	icas#9	-
68	42	32.1667		36	67	-4.16667		39	66	-4.16667		60	29	42.1667
83	18	56.1667		61	22	40.8333		81	65	-3.16667		85	47	24.1667
65	22	52.1667		58	52	10.8333		68	39	22.8333		61	71	0.166667
80	34	40.1667		78	57	5.83333		66	75	-13.1667		69	42	29.1667
79	6	68.1667		78	31	31.8333		54	56	5.83333		75	75	-3.83333
70	50	24.1667		66	66	-3.16667		63	50	11.8333		77	76	-4.83333
76	11	52.5		77	39	30		40	52	-1.66667		63	60	0.333333
84	39	24.5		80	33	36		73	67	-16.6667		45	47	13.3333
61	35	28.5		68	32	37		61	63	-12.6667		77	26	34.3333
36	14	49.5		52	41	28		37	37	13.3333		48	35	25.3333
42	23	40.5		68	17	52		31	31	19.3333		76	52	8.33333
82	18	45.5				69		60	60	-9.66667		53	32	28.3333
59	8	67.6667		63	18	47.6667		60	49	17.1667		35	27	24.5
83	22	53.6667		74	66	-0.333333		68	60	6.16667		70	10	41.5
77	24	51.6667		80	30	35.6667		67	72	-5.83333		69	9	42.5
80	13	62.6667		85	56	9.66667		54	26	40.1667		58	26	25.5
81	17	58.6667		25	36	29.6667		75	24	42.1667		37	25	26.5
74	71	4.66667		67	15	50.6667		73	56	10.1667		40	40	11.5
52	42	28.1667		82	8	47.3333		57	73	-24.6667		57	18	35.5
67	23	47.1667		66	54	1.33333		47	15	33.3333		59	8	45.5
78	21	49.1667		33	10	45.3333		60	64	-15.6667		63	13	40.5
63	17	53.1667		46	39	16.3333		28	54	-5.66667		37	31	22.5
82	36	34.1667		81	40	15.3333		77	15	33.3333		78	37	16.5
79	14	56.1667		24	68	-12.6667		21	23	25.3333		27	14	39.5
60	13	40.1667		45	10	35.8333		67	71	0		79	28	41.5
50	13	40.1667		84	22	23.8333		86	48	23		49	38	31.5
67	20	33.1667		33	32	13.8333		76	80	-9		74	46	23.5
59	12	41.1667		76	10	35.8333		66	50	21		77	19	50.5
26	30	23.1667		20	22	23.8333		58	56	15		74	35	34.5
57	28	25.1667		17	10	35.8333		73	60	11		64
C)
N2				N2 + ADL::TeTx				roam-1(MY14)				roam-1(MY14) + ASJ::TeTx				srx-44(lf)				srx-44(lf) + ADL::Tetx				srx-44(lf) + ASJ::Tetx
				CX16593				CX16490				CX16611				CX16490				CX17341				CX17340
Squares Entered		pheromone response		Squares Entered		pheromone response		Squares Entered		pheromone response		Squares Entered		pheromone response		Squares Entered		pheromone response		Squares Entered		pheromone response		Squares Entered		pheromone response
Ctrl	icas#9	-		Ctrl	icas#9	-		Ctrl	icas#9	-		Ctrl	icas#9	-		Ctrl	icas#9	-		Ctrl	icas#9	-		Ctrl	icas#9	-
68	42	32.1667		84	10	59.6667		47	71	-3.33333		63	21	36.6667		52	29	39		79	22	48.2		74	28	24
83	18	56.1667		64	71	-1.33333		86	48	19.6667		25	23	34.6667		84	25	43		74	35	35.2		25	20	32
65	22	52.1667		64	68	1.66667		76	80	-12.3333		52	9	48.6667		65	27	41		71	17	53.2		68	26	26
80	34	40.1667		66	28	41.6667		66	50	17.6667		77	24	33.6667		63	19	49		76	37	33.2		41	38	14
79	6	68.1667		81	50	19.6667		58	56	11.6667		48	31	26.6667		76	49	19		51	26	44.2			43	9
70	50	24.1667		59	55	14.6667		73	40	27.6667		81	38	19.6667
76	11	52.5		77	35	34.5		61	78	-20.1667		45	10	45.8333		26	36	15.8333		45	49	-4.4		64	12	31.2
84	39	24.5		70	74	-4.5		66	76	-18.1667		84	22	33.8333		72	35	16.8333		41	15	29.6		50	36	7.2
61	35	28.5		74	52	17.5		31	79	-21.1667		33	32	23.8333		39	29	22.8333		32	20	24.6		30	41	2.2
36	14	49.5		42	26	43.5		78	33	24.8333		76	10	45.8333		62	27	24.8333		36	36	8.6		13	18	25.2
42	23	40.5		76	34	35.5		43	31	26.8333		20	22	33.8333		47	52	-0.166667		69	61	-16.4		59	20	23.2
82	18	45.5		78				68	47	10.8333		77	30	25.8333		65
59	8	67.6667		80	25	49.3333		42	54	7.83333		67	16	32.8333						52	26	24.2		58	18	32.8
83	22	53.6667		46	41	33.3333		72	70	-8.16667		64	25	23.8333						60	17	33.2		60	29	21.8
77	24	51.6667		80	58	16.3333		67	58	3.83333		30	20	28.8333						37	15	35.2		61	37	13.8
80	13	62.6667		81	69	5.33333		83	63	-1.16667		48	18	30.8333						70	22	28.2		40	14	36.8
81	17	58.6667		86	43	31.3333		74	39	22.8333		51	17	31.8333						32	28	22.2		35	76	-25.2
74	7	68.6667		73				33	54	7.83333		33	68	-19.1667
				60	60	-5.5
				50	31	23.5
				82	36	18.5
				61	71	-16.5
				32	27	27.5
				42	21	33.5
D)
N2	ASI:TeTx			N2	ADL:TeTx			N2	ASJ:TeTx
	CX14365				CX16593				CX16611
Ctrl	Ctrl			Ctrl	Ctrl			Ctrl	Ctrl
33	17			68	84			43	45
63	19			83	64			50	78
82	14			65	64			69	70
45	13			80	66			72	33
77	12			79	81			68	27
31	9			70	59
71	5
81	40			76	77			38	21
58	9			84	70			49	24
75	11			61	74			41	22
				36	42			57	74
				42	76			25	76
				82	78			53
				59	80			76	84
				83	46			68	77
				77	80			84	69
				80	81			78	71
				81	86			50	70
					73
