# Supplementary material for: Regulatory changes in two chemoreceptor genes contribute to a Caenorhabditis elegans QTL for foraging behavior
Source: eLife. 2016 Nov 28;5:e21454. doi: 10.7554/eLife.21454 (PMC5125752; doi:10.7554/eLife.21454)
Supplement: Figure 5—source data 1. — DOI: http://dx.doi.org/10.7554/eLife.21454.011 [file elife-21454-fig5-data1.xlsx]

## Sheet: Figure 5
daf-28 expression assay
GFP quantification in ADL and ASJ
A)					B)					C)					D)
N2					roam-1(MY14)					roam-1(MY14) srx-44(lf)					N2 srx-43(lf)
ADL		ASJ			ADL		ASJ			ADL		ASJ			ADL		ASJ
Control	icas#9	Control	icas#9		Control	icas#9	Control	icas#9		Control	icas#9	Control	icas#9		Control	icas#9	Control	icas#9
192.611	62.365	125.033	49.2401		313.703	187.528	157.107	224.478		144.446	89.7762	61.6894	101.413		59.075	-	110.199	109.26
120.778	57.9145	71.0499	92.5984		387.585	114.221	117.671	212.451		148.465	48.2373	59.2834	62.1508		122.765	160.843	55.8997	64.0704
146.937	51.5898	136.218	115.877		211.403	287.372	239.175	214.863		124.698	163.864	78.6056	53.4262		118.991	87.8253	57.1845	90.193
107.498	118.857	138.767	103.595		171.779	184.702	211.117	107.477		58.4053	152.82	51.725	63.7594		97.0324	132.419	64.8023	74.5316
135.836	80.2796	80.3204	112.695		180.934	245.031	300.997	132.195		188.478	105.478	56.0054	91.6467		106.811	71.4546	41.6078	74.815
89.1286	44.0403	93.4675	85.1309		362.893	261.214	205.423	95.7975		155.062	47.2196	94.0628	86.4676		116.358	109.629	58.2128	50.2481
126.871	101.185	75.3344	84.9002		275.026	306.689	224.406	221.849		91.5401	59.8373	91.4809	96.6771		72.504	137.607	78.3819	82.7311
137.978	57.9301	85.5462	51.9885		164.21	149.062	138.891	129.706		76.4177	88.2889	92.4422	39.9294		69.5381	71.4816	54.0069	44.9313
132.41	139.672	121.537	118.851		361.983	214.488	215.074	264.375		129.39	140.29	68.4035	95.7111		105.874	113.529	37.955	83.3503
64.0413	122.854	113.754	60.1665		144.321	192.445	97.9507	314.857		134.707	83.3273	85.0914	65.9343		117.762	69.8261	61.555	57.8905
122.279	74.3669	77.9677	69.5791		296.123	224.266	148.079	185.301		181.1	93.2312	72.1209	53.3132		102.244	155.346	88.9415
68.6978	82.6372	93.9771	74.7542		129.68	360.331	119.341	221.852		144.764	111.496		39.9629		106.314	86.6457	41.8401
224.921	100.642	135.15	74.9495		347.589	352.624	149.788	102.906							105.067	78.7269	46.4425
172.78	105.473	91.2372	76.0626		301.221	254.357	87.6703	133.347							116.179	68.0211	79.7194
	86.5945		73.7401		288.827	247.994	223.355	145.338		283.134	208.64	83.4258	148.644
	55.6556		57.1589		325.727	187.49	221.865	262.516		297.233	84.9828	134.852	90.5866
	62.737		78.7143		263.545		204.267			384.44	133.452	196.832	93.1508		233.035	90.0156	69.665	193.96
	30.1247		48.1761		156.909		132.67			251.129	177.332	128.87	98.0093		262.299	375.089	129.404	114.395
					323.93		113.359			333.076	387.712	216.765	94.4864		307.858	374.762	111.383	200.42
					290.891		158.56			193.449	174.859	171.934	185.858		108.464	254.828	89.9759	133.261
139.405	100.403	135.16	55.9018							382.689	164.921	105.291	114.7		242.273	231.719	235.521	132.638
74.2186	58.0168	55.2072	78.3012							334.219	266.594	175.406	178.185		94.5032	176.672	139.082	89.2108
151.187	78.7728	74.7804	40.9219		255.026	163.992	136.158	206.307		163.552	220.836	216.581	203.719		179.5	370.271	140.599	188.059
164.482	50.5703	112.56	72.5037		146.244	209.961	84.7084	140.562		350.37	116.033	162.839	101.825		285.683	83.0923	99.1484	130.331
139.127	78.926	128.353	41.3638		199.841	295.852	139.182	100.171		307.523	206.896	113.229	154.944		313.502	162.071	84.2767	199.316
94.8002	49.0466	110.11	71.2344		47.6922	267.656	152.253	187.491		317.652	257.457	113.037	95.4493		265.793	141.438	114.972	121.081
153.077	51.7188	53.0272	76.4489		147.792	257.5	202.38	210.942		210.802		87.5539			304.016	259.491	161.573	209.205
125.63	31.5454	81.6613	52.5714		148.622	229.979	111.345	160.318		223.942		155.996			163.05	298.295	115.469	158.945
118.313	72.1771	86.3885	119.843		102.077	272.203	166.153	273.45							357.278	310.014	107.559	193.159
177.168	124.713	151.747	55.3495		240.82	113.752	146.565	132.726							348.545	147.573	88.1129	149.137
61.8935	54.4108	93.173	99.9004		112.412	229.135	142.38	172.172
137.479	35.6145	72.299	45.91		159.03	257.445	61.8971	75.0881
139.18	132.595	116.37	76.5564		277.288	170.818	156.164	177.661
		61.6184	69.6992		220.207	202.915	74.7462	278.156
					95.5515	270.937	156.64	199.369
					174.375	188.129	130.363	183.887
218.531	197.991	129.038	82.2838		314.125	408.58	208.194	278.867
113.759	162.042	99.3182	114.947		253.009	158.671	156.247	148.004
235.749	169.3	48.0926	71.3933		358.103	153.336	192.971	215.487
273.727	124.533	112.938	62.9178		311.613	211.55	104.255	113.071
151.585	106.726	115.556	87.5695		378.337	379.585	141.638	168.469
271.072	82.0665	69.7759	53.0489		409.49	409.5	79.1436	90.5405
205.381	181.632	162.783	159.925		353.88	275.063	183.677	174.521
90.0656	86.9366	115.482	85.3906		362.387	156.744	131.85	141.713
219.936	102.848	182.5	114.234		385.816	352.266	98.1922	269.771
178.815	66.1272	86.072	73.7352		226.935	117.743	123.337	133.805
244.214	150.832	128.826	163.295		409.286	402.269	233.377	223.647
133.905	62.6998	102.877	67.4147		322.781	392.397	116.368	112.318
146.121	84.7362	93.5558	114.728		325.079	284.242	128.763	201.035
158.05	167.854	132.005	70.6299		379.078	166.557	271.33	171.838
	186.158		114.254		175.511	304.437	186.663	291.684
	139.143		73.7237		229.94	168.547	104.913	114.246
	117.001		107.607		351.299		166.581
	69.3438		43.6442
