# Supplementary material for: Regulatory changes in two chemoreceptor genes contribute to a Caenorhabditis elegans QTL for foraging behavior
Source: eLife. 2016 Nov 28;5:e21454. doi: 10.7554/eLife.21454 (PMC5125752; doi:10.7554/eLife.21454)
Supplement: Figure 5—source data 2. — DOI: http://dx.doi.org/10.7554/eLife.21454.012 [file elife-21454-fig5-data2.xlsx]

## Sheet: Sheet1
Exploration assay results
Squares entered = squares (out of 86) entered on control or pheromone plates
Pheromone response = calculated response; 0 = no response
E and F)
N2				daf-2				daf-28(tm2308)				daf-28(sa191)					daf-16
				CB1370				CX17338				CX13568					DR26
Squares Entered		pheromone response		Squares Entered				Squares Entered		pheromone response		Squares Entered		pheromone response			Squares Entered		pheromone response
Ctrl	icas#9	-		Ctrl				Ctrl	icas#9	-		Ctrl	icas#9	-			Ctrl	icas#9	-
82	43	29.7143		8				69	62	11.2857		76	46	21			32	39	12.5714
70	19	53.7143		12				77	63	10.2857		79	37	30			41	28	23.5714
82	32	40.7143		2				82	46	27.2857		68	31	36			55	56	-4.42857
61	30	42.7143		6				67	46	27.2857		62	50	17			68	19	32.5714
79	45	27.7143		5				66	58	15.2857		50	24	43			68	73	-21.4286
53	13	59.7143						77	43	30.2857							43	26	25.5714
82	33	39.7143						75	24	49.2857							54	18	33.5714
								79	57	12.7143		80	73	0.571429
65	40	33.7143		8				77	46	23.7143		76	53	20.5714
55	64	9.71429		3				45	65	4.71429		75	24	49.5714
83	51	22.7143		11				70	27	42.7143		82	61	12.5714
82	14	59.7143		8				55	49	20.7143		34	36	37.5714
81	27	46.7143		10				81	64	5.71429		86	40	33.5714
67	53	20.7143		9				81	46	23.7143		82	71	2.57143
83	9	64.7143
74	43	28.7143						86	40	35.1667		79	40	35.1667
71	32	39.7143						62	77	-1.83333		79	77	-1.83333
79	21	50.7143						73	59	16.1667		74	59	16.1667
65	52	19.7143						72	51	24.1667		86	51	24.1667
83	24	47.7143						82	75	0.166667		81	75	0.166667
56	29	42.7143						76	73	2.16667			73	2.16667
74	57	14.7143
G)
N2				daf-12(m20)
				DR20
Squares Entered		pheromone response		Squares Entered		pheromone response
Ctrl	icas#9	-		Ctrl	icas#9	-
85	21	68.1429		89	120	-5.42857
92	22	67.1429		115	107	7.57143
153	27	62.1429		92	96	18.5714
64	14	75.1429		131	72	42.5714
67	10	79.1429		140	108	6.57143
64	11	78.1429		106	130	-15.4286
99	26	63.1429		129	101	13.5714
69	23	70.6667		107	115	-7.5
74	17	76.6667		135	97	10.5
73	16	77.6667		137	93	14.5
140	18	75.6667		120	136	-28.5
96	31	62.6667		96	141	-33.5
110	10	83.6667		80	120	-12.5
				68	103	4.5
				117
