# Supplementary material for: Regulatory changes in two chemoreceptor genes contribute to a Caenorhabditis elegans QTL for foraging behavior
Source: eLife. 2016 Nov 28;5:e21454. doi: 10.7554/eLife.21454 (PMC5125752; doi:10.7554/eLife.21454)
Supplement: Figure 5—figure supplement 1—source data 1. — DOI: http://dx.doi.org/10.7554/eLife.21454.014 [file elife-21454-fig5-figsupp1-data1.xlsx]

## Sheet: Figure 5 - Supplement 1
																			Positive control (run concurrently in adjacent arena on same chip
	N2 ASH::srx-44																		N2 ASH::srx-43 (concurrent positive controls)
	Fluorescence(a.u.) values for buffer pulses									Fluorescence(a.u.) values for icas#9									Fluorescence(a.u.) values for N2 ASH::srx-43 to buffer pulses									Fluorescence(a.u.) values for N2 ASH::srx-43 to icas#9
	Frame / Animal #	1	2	3	4	5	6	7		Frame / Animal #	1	2	3	4	5	6	7		Frame / Animal #	1	2	3	4	5	6	7		Frame / Animal #	1	2	3	4	5	6	7
	1	1365	2037	1493	1300	2699	2019	1915		1	1499	1959	1531	1246	3043	1981	2242		1	1626	2170	1306	1234	1558	956	1999		1	1894	1929	1315	1056	1806	917	1805
	2	1440	2247	1750	1271	2632	1862	2142		2	1374	1811	1393	1259	3051	1909	2358		2	1638	2204	1418	1423	1678	940	2028		2	1571	1876	1521	1178	1661	965	1755
	3	1551	2087	1514	1265	2113	1818	2124		3	1276	2006	1535	1091	2905	1896	2136		3	1453	2207	1095	1220	1556	983	1873		3	1647	2117	1291	1211	1466	919	1778
	4	1391	2082	1368	1221	2709	1709	2130		4	1195	1884	1532	1071	2782	1850	2100		4	1493	2083	1365	1297	1759	872	1854		4	1596	1994	1420	1045	1611	964	1621
	5	1477	2275	1776	1202	2686	1697	2099		5	1443	2041	1538	1226	2932	1846	2088		5	1482	2189	1228	1315	1666	871	1808		5	1823	1907	1427	1328	1522	1079	1705
	6	1472	1805	1613	1387	2177	1834	2143		6	1439	1916	1587	1277	2790	1764	2292		6	1670	2201	1211	1321	1774	954	1947		6	1661	1870	1308	1306	1603	915	1541
	7	1416	2111	1509	1328	2697	1838	2173		7	1489	1810	1476	1278	3031	1997	2027		7	1622	2037	1358	1304	1785	883	1908		7	1775	1770	1310	1364	1600	939	1865
	8	1266	2051	1575	1227	2209	1894	1989		8	1288	1784	1457	1112	3034	1949	2168		8	1506	2345	1305	1369	1859	924	1968		8	1645	1855	1437	1274	1496	841	1851
	9	1446	2108	1636	1388	2694	1877	1920		9	1367	2032	1361	1238	2921	1949	2074		9	1425	2232	1254	1239	1557	918	1927		9	1636	1764	1053	1178	1606	984	1698
	10	1436	1901	1496	1371	2820	2039	2095		10	1264	1855	1593	1081	3148	1938	2153		10	1527	2239	1356	1299	1842	905	2029		10	1775	1965	1421	1245	1572	917	1475
	11	1440	2145	1599	1335	2233	1974	2018		11	1422	2003	1465	1212	2944	1831	2128		11	1434	2215	1187	1336	1770	956	1917		11	1771	2102	1327	1283	1590	947	1833
	12	1384	2224	1443	1158	2703	1944	2161		12	1328	2065	1673	1218	2636	1957	2146		12	1651	2240	1392	1262	1671	795	1966		12	1807	1873	1513	1126	1578	1043	1863
	13	1526	2003	1633	1348	2651	1888	2046		13	1412	2074	1684	1209	2988	1812	2072		13	1911	2223	1176	1252	1705	825	1797		13	1747	1938	1268	1242	1572	1035	1497
	14	1350	2206	1584	1292	2804	1971	2038		14	1443	2097	1626	1295	2869	1997	2222		14	1726	2284	1457	1377	1867	932	1959		14	1623	1831	1551	1330	1457	1028	1634
	15	1431	2225	1571	1342	2917	2021	2108		15	1486	1973	1446	1370	2644	1918	2156		15	1788	2242	1155	1337	1693	891	2083		15	1863	1911	1167	1235	1563	1029	1516
	16	1379	2092	1558	1143	2483	1761	2184		16	1381	1946	1700	1183	2819	1869	2098		16	1783	2109	1014	1226	1706	1081	1848		16	1698	2019	1096	1404	1395	1077	1724
	17	1391	2145	1578	1248	2847	1778	2186		17	1366	2056	1446	1172	2734	1871	2030		17	1824	2205	1456	1214	1627	944	1977		17	1828	1931	1248	1238	1578	740	1570
	18	1433	2272	1610	1267	2729	1526	2282		18	1165	2088	1401	1207	3045	2036	2216		18	1832	2091	1578	1214	1738	1061	1702		18	1816	1850	1287	1092	1488	1018	1785
	19	1655	2020	1386	1319	2736	1907	2188		19	1391	1811	1432	1359	2639	1700	2292		19	1752	2294	1310	1388	1734	1033	1943		19	1781	1872	1323	1273	1576	928	1472
	20	1431	1926	1469	1230	2689	1685	2195		20	1485	1912	1616	1328	2930	1780	2098		20	1642	2105	1379	1368	1584	923	1895		20	1992	1696	1296	1245	1739	878	1590
	21	1561	2049	1582	1163	2649	1814	2136		21	1520	1937	1452	1349	2892	1820	2068		21	1733	2150	1297	1269	1727	1031	2043		21	1755	1824	1321	1134	1574	914	1748
	22	1448	1898	1739	1367	2792	1894	2207		22	1467	1975	1749	1112	2968	1976	2211		22	1877	2246	1309	1171	1845	889	1906		22	1757	1813	1414	1252	1499	951	1723
	23	1423	2151	1542	1258	2547	1561	2259		23	1391	1902	1644	1327	3188	1922	2045		23	1718	2079	1290	1177	1747	1003	1869		23	1750	1908	1117	1219	1419	941	1751
	24	1331	2005	1749	1368	2580	1938	2195		24	1465	2065	1433	1226	2845	1942	1829		24	1842	2284	1174	1430	1532	991	2040		24	1687	2120	1677	1151	1403	829	1691
	25	1379	2223	1508	1378	2499	2003	2272		25	1350	1905	1467	1154	2659	1907	2181		25	1644	2349	1393	1276	1590	921	2056		25	1707	1788	1353	1161	1581	942	1729
	26	1458	1787	1462	1319	2586	1522	2078		26	1479	1847	1706	1320	3025	1949	1962		26	1716	2186	1421	1277	1595	956	1671		26	1822	1920	1171	1153	1647	1000	1821
	27	1356	2212	1511	1197	2633	1850	2051		27	1540	1976	1521	1358	3152	1790	2165		27	2025	2225	1352	1383	1779	1000	1901		27	1857	1937	1481	1310	1544	935	1631
	28	1383	2047	1607	1140	2585	1741	2095		28	1477	1906	1700	1232	3096	1797	2123		28	1846	2380	1449	1199	1649	947	1892		28	1903	1830	1288	1173	1626	857	1636
	29	1582	1904	1502	1277	2695	1704	2004		29	1579	1976	1613	1327	2959	2078	2227		29	1904	2274	1271	1404	1728	840	1844		29	1634	1764	1469	1084	1531	839	1773
	30	1509	2242	1429	1120	2646	1560	2070		30	1340	2105	1544	1136	2841	2168	1855		30	1913	2200	1357	1344	1508	934	1777		30	1664	1738	1415	1240	1731	873	1943
	31	1416	2158	1534	1270	2725	1956	2304		31	1559	1894	1671	1279	2708	1929	2026		31	1813	2236	1307	1272	1962	930	2044		31	1715	1808	1153	1193	1409	1041	1803
	32	1396	2221	1390	1163	2706	1764	2082		32	1440	2017	1537	1312	2870	1768	2164		32	1812	2091	1319	1209	1527	966	1949		32	1833	1863	1471	1188	1554	929	1552
	33	1410	1979	1671	1267	2648	1885	2080		33	1435	2179	1507	1213	2755	1977	1871		33	1824	2044	1310	1361	1667	955	1987		33	1711	1801	1493	1385	1550	942	1603
	34	1512	2010	1471	1268	2855	1945	2043		34	1363	1983	1534	1348	2962	1928	2117		34	1875	2104	1560	1367	1609	915	2094		34	1761	2023	1418	1218	1665	964	1691
	35	1474	2181	1327	1215	2645	1887	1914		35	1328	1846	1723	1196	2721	2000	2133		35	1792	2098	1457	1158	1725	952	2027		35	1655	1951	1452	1362	1531	1032	1753
	36	1456	2067	1555	1254	2594	1678	2107		36	1617	1964	1706	1073	2809	2017	2193		36	1735	2221	1553	1283	1566	1069	1743		36	1782	1922	1408	1338	1693	890	1663
	37	1424	2131	1567	1223	2751	1876	2057		37	1267	1968	1488	1394	2846	1941	2104		37	2016	2203	1266	1158	1801	954	2072		37	1753	1830	1263	1310	1441	894	1696
	38	1467	2189	1536	1506	2677	1798	2126		38	1514	2006	1694	1268	2822	2000	2151		38	1936	2194	1430	1314	1645	992	1908		38	1692	1898	1337	1305	1625	960	1770
	39	1439	2154	1640	1171	2922	1525	1929		39	1487	1974	1613	1296	2966	1965	2270		39	1804	2141	1372	1155	1754	897	1683		39	1696	1824	1554	1397	1679	880	1756
	40	1410	2049	1652	1346	2775	1513	1999		40	1544	1930	1730	1350	2895	2058	2318		40	1788	2270	1346	1205	1769	838	1715		40	1813	2023	1432	1209	1562	915	1645
	41	1456	1986	1578	1146	2617	1748	1949		41	1381	2047	1528	1181	2752	1842	2091		41	1788	2109	1256	1274	1804	1008	1817		41	1587	1782	1250	1159	1617	1016	1484
	42	1554	1881	1353	1206	2755	1734	2243		42	1616	1969	1498	1331	2783	1927	2198		42	1845	2262	1378	1332	1831	870	1893		42	1770	1931	1361	1108	1781	940	1470
	43	1357	2111	1286	1432	2777	1700	2207		43	1271	2079	1599	1192	2753	1793	2176		43	1860	2067	1137	1163	1691	956	1833		43	1677	2005	1441	1168	1626	767	1471
	44	1410	2317	1514	1276	2529	1636	2056		44	1485	1880	1767	1194	2802	1964	2146		44	1758	2187	1254	1271	1584	1039	1788		44	1693	1964	1361	1186	1661	1002	1747
	45	1331	2160	1471	1260	2313	1622	2213		45	1338	2067	1639	1226	2888	1929	2164		45	1780	2182	1440	1337	1618	851	1753		45	1644	2024	1429	1237	1715	965	1535
	46	1424	2034	1579	1235	2662	1701	2064		46	1344	2031	1701	1145	2670	1820	2210		46	1810	1985	1383	1355	1692	873	1850		46	1826	2011	1433	1141	1642	997	1521
	47	1283	2129	1727	1168	2617	1854	2169		47	1395	1933	1551	1269	2823	1821	2086		47	1982	2080	1197	1249	1740	901	1992		47	1681	1975	1401	1171	1541	930	1442
	48	1315	2065	1561	1389	2292	1702	2229		48	1408	1911	1367	1290	2770	2006	2097		48	1725	2361	1338	1330	1766	974	1854		48	1722	1780	1381	1137	1558	936	1476
	49	1439	2211	1566	1380	2574	1690	2113		49	1270	1920	1643	1008	2765	1898	2340		49	1797	2279	1343	1252	1732	1056	1946		49	1635	1726	1270	1091	1645	1032	1537
	50	1376	2118	1550	1306	2574	1603	2138		50	1516	2035	1533	1213	2685	1846	2184		50	1829	2142	1220	1258	1692	982	1784		50	1703	1854	1437	1129	1598	963	1517
	51	1381	2087	1404	1344	2689	1633	1999		51	1285	1973	1537	1250	2947	1937	2289		51	1650	2130	1289	1384	1816	921	1811		51	1547	1813	1438	1175	1469	959	1572
	52	1434	2036	1600	1285	2733	1559	2306		52	1439	2131	1571	1180	2806	2086	2133		52	1730	2028	1192	1257	1794	1026	1738		52	1697	1896	1493	1223	1709	1009	1734
	53	1463	2346	1750	1361	2656	1588	2447		53	1421	1827	1692	1104	2905	1983	2257		53	1823	2119	1341	1288	1833	849	1751		53	1582	1861	1549	1301	1514	1094	1878
	54	1407	1882	1326	1289	2726	1558	2373		54	1524	1897	1596	1318	3030	1830	2139		54	1832	2212	1167	1234	1540	865	1800		54	1663	1924	1450	1243	1598	1046	1584
	55	1456	2226	1507	1298	2645	1699	2191		55	1491	1910	1649	1172	2955	2083	2073		55	1839	2132	1390	1223	1777	887	2092		55	1760	1979	1484	1227	1549	884	1793
	56	1281	2190	1356	1333	2711	1938	2213		56	1388	1939	1615	1334	3021	1951	2387		56	1916	2354	1291	1317	1678	1045	1970		56	1720	1861	1291	1172	1798	739	1570
	57	1386	2226	1895	1355	2540	1869	2303		57	1434	2011	1583	1231	2868	1794	2066		57	1870	2229	1314	1170	1756	871	1905		57	1636	1940	1384	1175	1657	965	1429
	58	1459	2319	1715	1246	2803	1892	2342		58	1363	1814	1594	1223	2876	2043	2171		58	1771	2180	1415	1292	1666	1031	1978		58	1720	1983	1493	1248	1687	891	1630
	59	1490	2134	1584	1391	2782	1813	2224		59	1551	2143	1618	1057	2808	1930	2144		59	1791	2156	1124	1351	1455	840	1946		59	1604	2026	1368	1194	1572	1002	1664
	60	1326	2071	1619	1302	2831	1853	2324		60	1389	1904	1874	1288	3014	1784	2280		60	1802	2351	1192	1406	1686	970	1881		60	1571	1944	1487	1193	1572	995	1455
	61	1414	2155	1406	1294	2639	1933	2121		61	1402	2201	1672	1362	3190	2054	2113		61	1838	2126	1217	1192	1851	1003	1976		61	1741	1991	1391	1201	1647	1002	1648
	62	1552	2143	1636	1267	2320	1659	2097		62	1323	2002	1536	1269	2864	2092	2132		62	1744	2191	1134	1332	1732	1043	1726		62	1854	1836	1319	1206	1423	922	1651
	63	1641	1939	1593	1296	2215	1887	2119		63	1539	2068	1621	1287	2827	1948	2024		63	1756	2299	1486	1478	1537	955	2078		63	1631	1968	1425	1123	1622	861	1521
	64	1576	2061	1522	1152	2610	1994	2361		64	1394	1950	1560	1135	2833	1914	2264		64	1677	2209	1190	1314	1589	855	2115		64	1682	2093	1444	1238	1658	888	1534
	65	1491	2237	1663	1413	2569	1914	2234		65	1458	2050	1782	1120	2860	1770	1909		65	1758	2252	1271	1188	1709	842	2099		65	1582	1889	1367	1241	1649	934	1485
	66	1456	2261	1830	1281	2523	1652	2123		66	1416	1850	1507	1225	3098	1924	2151		66	1772	2314	1331	1449	1678	985	1844		66	1785	1922	1166	1269	1522	962	1566
	67	1320	2176	1460	1266	2649	1770	2346		67	1498	1807	1643	1141	2812	1715	2037		67	1728	2239	1053	1199	1807	858	1810		67	1747	1751	1442	1269	1531	847	1553
	68	1563	2239	1552	1314	2270	1968	2116		68	1326	1952	1509	1247	2997	2074	2224		68	1876	2182	1256	1299	1661	916	2032		68	1673	1936	1498	1245	1507	953	1564
	69	1341	1966	1491	1238	2842	1817	2166		69	1363	1949	1608	1264	3074	1967	2018		69	1845	2099	1306	1288	1662	957	1873		69	1548	1760	1191	1183	1476	1008	1506
	70	1306	2216	1606	1329	2694	1871	2055		70	1574	2090	1611	1158	2792	1851	2081		70	1698	2166	1202	1256	1652	959	1937		70	1669	1933	1104	1209	1583	934	1466
	71	1438	2289	1504	1266	2731	1785	2172		71	1366	2038	1664	1374	3029	1834	2157		71	1722	2180	1404	1296	1686	954	1857		71	1582	2081	1462	1254	1687	937	1464
	72	1350	2325	1533	1332	2503	1648	2113		72	1428	1956	1813	1281	3011	1912	2052		72	1682	2074	1275	1444	1629	942	1758		72	1734	2042	1381	1298	1691	929	1627
	73	1417	1858	1607	1301	2845	1654	2102		73	1387	1883	1620	1244	3023	1837	1952		73	1925	2221	1292	1282	1721	1017	1985		73	1566	1882	1383	1242	1545	994	1635
	74	1276	2183	1458	1324	2703	1788	2172		74	1410	1936	1552	1206	2682	1900	1958		74	2003	2016	1170	1092	1585	944	1925		74	1610	1738	1370	1215	1593	921	1441
	75	1407	2085	1758	1260	2537	1873	2149		75	1290	1779	1366	1204	2730	1940	2039		75	1754	2123	1199	1148	1699	957	2006		75	1707	1853	1333	1227	1646	868	1505
	76	1350	2336	1559	1324	2795	1666	2166		76	1323	1939	1662	1034	2931	1850	2041		76	1825	2021	1083	1227	1855	922	1801		76	1691	1811	1145	1241	1510	964	1591
	77	1399	2253	1658	1378	2393	1713	2054		77	1344	1962	1531	1078	2807	1823	1816		77	1755	2076	1367	1229	1705	972	1885		77	1571	2024	1432	1262	1546	915	1445
	78	1335	2153	1667	1283	2801	1717	2150		78	1491	1960	1701	1167	2930	2064	2360		78	1901	2273	1316	1335	1581	925	1915		78	1661	2100	1442	1267	1677	960	1604
	79	1414	2170	1603	1332	2622	1633	2029		79	1320	2106	1733	1221	2929	1892	2322		79	1811	2301	1374	1336	1908	820	1896		79	1687	1934	1311	1123	1782	894	1538
	80	1384	2276	1640	1182	2594	1676	2138		80	1437	1915	1575	1150	2841	1783	2038		80	1905	2180	1589	1348	1693	916	1910		80	1609	1878	1493	1169	1454	957	1492
	81	1442	2158	1463	1172	2564	1772	2062		81	1352	2023	1660	1189	2703	1901	2377		81	1611	2195	1317	1481	1414	897	1972		81	1584	1781	1372	1211	1613	991	1512
	82	1566	1938	1410	1374	2643	1786	2019		82	1408	2089	1803	1128	2920	1891	2289		82	1860	2247	1412	1433	1638	936	1950		82	1718	1994	1182	1248	1534	890	1429
	83	1473	1884	1621	1177	2554	1853	2117		83	1401	2021	1592	1155	3176	1864	2255		83	1760	2124	1354	1129	1736	1004	2021		83	1591	1946	1291	1175	1615	959	1464
	84	1495	2075	1566	1365	2603	1826	2212		84	1350	2099	1681	1262	2928	1861	2425		84	1708	2158	1227	1400	1686	933	2033		84	1657	1918	1637	1178	1551	944	1542
	85	1373	2147	1498	1276	2323	1651	2113		85	1382	1938	1702	1203	2869	1815	2245		85	1917	2179	1235	1275	1781	861	1797		85	1566	1903	1170	1278	1575	926	1457
	86	1391	2105	1736	1144	2756	1571	2135		86	1640	2075	1664	1199	2898	1850	2153		86	1850	2284	1205	1434	1635	799	1788		86	1767	1721	1205	1251	1528	888	1608
	87	1254	2085	1623	1238	2863	1778	2177		87	1371	1936	1715	1219	2660	1811	2317		87	1831	2186	1352	1290	1584	961	1946		87	1526	1812	1442	1209	1741	997	1376
	88	1499	2236	1583	1132	2651	1819	2028		88	1365	1978	1524	1321	2858	1819	1911		88	1805	2147	1219	1271	1684	953	1915		88	1705	1920	1201	1114	1645	953	1523
	89	1417	2011	1427	1487	2875	1880	2081		89	1322	1921	1594	1198	2819	1883	2374		89	1709	2034	1453	1447	1560	1004	2076		89	1609	1964	1496	1152	1632	999	1366
	90	1372	2105	1553	1137	2316	1817	2107		90	1418	2006	1542	1149	2790	1939	1919		90	1738	2153	1383	1267	1614	853	2000		90	1815	1904	1553	1380	1518	844	1601
	91	1609	2279	1569	1164	2063	1588	1990		91	1438	1786	1469	1261	2724	1769	2008		91	1696	2117	1260	1397	1385	892	1762		91	1668	1962	1371	1184	1482	895	1484
	92	1573	2344	1606	1172	2856	1740	1960		92	1507	1898	1755	1290	2896	1942	1978		92	1756	2115	1341	1329	1617	960	2007		92	1738	1779	1333	1210	1747	984	1548
	93	1588	2364	1553	1057	2519	1688	2222		93	1371	2016	1532	1329	2918	1944	2216		93	1778	2085	1317	1176	1596	891	1838		93	1553	1932	1357	1194	1665	917	1527
	94	1407	2015	1607	1359	2563	2017	2262		94	1422	1951	1679	1177	2668	1926	1994		94	1689	2190	1221	1312	1788	1018	2021		94	1644	1842	1388	1094	1597	893	1763
	95	1371	1993	1639	1120	2625	1897	2031		95	1270	1975	1665	1149	2925	1688	2347		95	1738	2211	1215	1313	1711	904	2054		95	1644	2042	1373	1280	1574	834	1508
	96	1382	2209	1754	1117	2710	1770	2187		96	1370	2087	1671	1272	2650	2049	2105		96	1691	2128	1254	1387	1620	907	1842		96	1755	1877	1407	1198	1593	1010	1663
	97	1346	2192	1532	1237	2488	1770	2189		97	1422	1976	1506	1159	2873	1975	2230		97	1845	2299	1464	1231	1862	1019	1900		97	1685	2007	1124	1211	1624	976	1620
	98	1415	2272	1531	1271	2408	2097	2071		98	1414	1923	1615	1111	2677	1967	2057		98	1720	2096	1264	1266	1725	823	2168		98	1521	1890	1328	1120	1650	947	1617
	99	1403	1900	1719	1151	2916	1967	1936		99	1326	1946	1566	1214	2697	1956	2260		99	1842	1924	1131	1323	1668	1054	2169		99	1668	1960	1276	1346	1524	969	1506
	100	1390	2004	1692	1149	2522	1797	1978		100	1389	1960	1600	1216	2774	1926	2041		100	1736	2136	1275	1414	1840	918	1833		100	1643	2065	1166	1160	1729	1082	1580
	101	1483	2174	1552	1287	2687	1861	2000		101	1395	1777	1694	1208	2910	1987	2082		101	1796	2187	1307	1254	1666	939	2006		101	1604	2118	1364	1329	1529	981	1555
	102	1479	2224	1699	1235	2770	1787	2108		102	1331	1970	1727	1076	2843	1998	2227		102	1726	1989	1292	1194	1654	915	2062		102	1570	1862	1305	1011	1583	916	1607
	103	1500	1791	1715	1226	2415	1958	2030		103	1430	1882	1510	985	2790	1933	2147		103	1644	2098	1123	1400	1824	982	1887		103	1556	1978	1332	1297	1567	882	1645
	104	1418	2127	1438	1197	2497	1784	2140		104	1584	1959	1584	1154	2880	1895	2476		104	1855	2369	1347	1192	1824	822	1866		104	1664	2015	1278	1195	1674	879	1482
	105	1380	2323	1785	1402	2547	1732	2079		105	1483	1901	1467	1190	2653	2181	1976		105	1790	2039	1132	1131	1474	941	1848		105	1597	2009	1510	1301	1555	881	1670
	106	1418	2114	1659	1143	2610	1827	2141		106	1338	1929	1554	1157	2840	1827	2284		106	1786	2220	1449	1309	1866	887	1844		106	1648	1974	1247	1259	1562	946	1492
	107	1489	2108	1747	1321	2790	2012	2093		107	1515	1895	1726	1188	2651	1959	2171		107	1745	2209	1233	1239	1655	823	1996		107	1645	1953	1318	1372	1549	1034	1604
	108	1401	2025	1512	1199	2602	1923	2134		108	1308	1875	1604	1260	2661	1841	2233		108	1716	2196	1239	1223	1726	798	2048		108	1632	2028	1222	1214	1548	835	1512
	109	1496	2127	1685	1245	2721	1810	2160		109	1467	1989	1604	1247	2713	1899	2271		109	1852	2270	1423	1212	1638	904	1942		109	1625	1855	1206	1270	1547	909	1452
	110	1339	2274	1705	1191	2556	1995	2196		110	1494	1961	1510	1284	2877	1798	2371		110	1734	2243	1198	1279	1515	940	2083		110	1564	2039	1337	1185	1629	898	1435
	111	1518	1860	1352	1220	2748	1830	2181		111	1321	1872	1682	1101	2800	1891	2322		111	1721	2189	1082	1451	1623	984	1906		111	1629	1775	1411	1141	1669	889	1575
	112	1385	2046	1736	1444	2573	1689	2155		112	1479	1847	1486	1196	2795	1832	1894		112	1662	2108	1465	1238	1739	817	1762		112	1514	1864	1260	1150	1582	914	1479
	113	1368	2169	1704	1290	2601	1681	2139		113	1333	1856	1711	1069	2694	1793	2284		113	1867	2317	1322	1198	1769	922	1978		113	1581	1931	1272	1231	1544	953	1474
	114	1446	2197	1639	1243	2486	1844	1981		114	1408	1865	1492	1319	2744	1886	2064		114	1648	2204	1150	1156	1696	911	1859		114	1698	1770	1307	1105	1545	874	1539
	115	1291	2159	1627	1203	2613	1783	2049		115	1285	1912	1655	1333	2893	1911	2160		115	1740	2367	1196	1224	1566	831	1917		115	1646	1997	1292	1222	1685	879	1491
	116	1366	2268	1724	1224	2823	1914	1990		116	1482	1789	1696	1269	2704	2058	2424		116	1683	2101	1429	1256	1616	920	2095		116	1686	1973	1504	1060	1552	839	1778
	117	1374	1806	1669	1155	2533	1529	2127		117	1259	1953	1656	1191	2591	1934	2055		117	1633	2228	1361	1389	1814	868	1738		117	1550	1880	1453	1177	1420	945	1578
	118	1353	1892	1721	1196	2682	1883	2277		118	1293	2040	1631	1235	2936	1788	2100		118	1825	2074	1226	1242	1448	945	2008		118	1673	1917	1438	1123	1511	990	1289
	119	1432	2231	1613	1250	2711	1674	1937		119	1421	1988	1535	1127	2580	1823	2011		119	1716	2315	1226	1318	1888	922	1860		119	1749	1952	1373	1409	1795	954	1467
	120	1417	1639	1552	1192	2627	1784	2076		120	1467	1896	1712	1235	2669	1797	2379		120	1950	2273	1181	1265	1792	834	1951		120	1676	1937	1277	1264	1701	1003	1517
	121	1391	2311	1664	1197	2668	1894	1762		121	1478	2117	1613	1268	2739	2071	2382		121	1552	2136	1363	1279	1763	1071	1941		121	1833	2059	1332	1352	1669	910	1659
	122	1481	2006	1753	1276	2611	1745	2211		122	1353	1889	1531	1382	2706	1996	1970		122	1765	2191	1338	1128	1681	966	1913		122	1902	2052	1564	1292	1636	968	1598
	123	1557	2146	1643	1246	2885	1809	2145		123	1302	1882	1491	1111	2722	1946	2379		123	1615	2300	1360	1253	1587	902	1901		123	1705	2251	1454	1169	1661	1049	1590
	124	1377	2019	1668	1231	2591	1678	2232		124	1198	1820	1623	1157	2906	1922	2042		124	1762	2328	1117	1253	1554	859	1758		124	2014	2331	1393	1282	1650	1036	1570
	125	1332	2068	1483	1178	2524	1633	2123		125	1250	2078	1549	1262	2644	1847	2042		125	1831	2089	1382	1260	1644	930	1880		125	1928	2219	1536	1252	1647	926	1486
	126	1445	2138	1616	1175	2728	1770	1956		126	1278	1956	1538	1420	2733	1862	1990		126	1629	2284	1258	1317	1554	1073	1898		126	1964	2270	1481	1202	1583	1086	1474
	127	1507	2226	1766	1265	2477	1662	2115		127	1391	2035	1489	1141	2856	1811	2476		127	1851	2219	1158	1179	1841	1071	1863		127	2019	2223	1482	1282	1519	1059	1436
	128	1274	1993	1683	1142	2683	1785	1866		128	1291	1853	1611	1272	2763	1897	2141		128	1733	2114	1015	1216	1612	900	1896		128	2028	2161	1404	1251	1633	1065	1605
	129	1426	2042	1639	1176	2772	1784	2116		129	1309	1888	1613	1272	2836	1938	2434		129	1711	2235	1132	1083	1771	893	1998		129	2235	2418	1260	1225	1810	1181	1497
	130	1451	2186	1658	1281	2539	1787	2081		130	1310	1936	1678	1273	2560	1847	2018		130	1906	2241	1295	1180	1606	1001	2011		130	2132	2161	1449	1192	1723	1031	1549
	131	1346	2105	1719	1203	2692	1625	1978		131	1466	1854	1454	1153	2776	1883	1927		131	1751	2160	1309	1169	1531	915	1767		131	2077	2487	1460	1149	1602	1153	1483
	132	1454	1965	1508	1171	2590	1800	2156		132	1409	2051	1545	1292	2652	1800	2265		132	1564	2189	1366	1223	1741	811	1907		132	2223	2295	1583	1223	1906	1250	1542
	133	1537	2044	1610	1279	2705	1740	2272		133	1492	1881	1832	1277	2811	2005	2095		133	1741	2324	1318	1265	1729	985	1849		133	2298	2558	1431	1341	1764	1129	1676
	134	1398	1923	1589	1339	2645	1716	2034		134	1463	1891	1644	1213	2664	1911	2442		134	1904	2444	1267	1220	1652	837	1844		134	2116	2643	1547	1154	1860	1235	1735
	135	1531	2211	1488	1248	2676	1654	2011		135	1483	2065	1629	1308	2519	1945	2187		135	1551	2369	1135	1237	1538	981	1891		135	2341	2497	1296	1070	1920	1272	1587
	136	1522	1924	1583	1276	2851	1484	2016		136	1431	1937	1782	1297	2730	1940	2081		136	1686	2347	1301	1012	1706	792	1689		136	2461	2766	1557	1200	1810	1325	1655
	137	1663	1781	1629	1381	2613	1646	2009		137	1426	1827	1616	1370	2702	1909	2107		137	1721	2280	1380	1143	1732	837	1875		137	2442	2666	1475	1239	1896	1366	1655
	138	1428	1988	1765	1294	2684	1614	2157		138	1307	2043	1701	1295	2826	1948	2003		138	1853	2115	1386	1330	1492	909	1748		138	2548	3008	1445	1252	1966	1344	1976
	139	1342	1683	1462	1082	2585	1568	2091		139	1417	1955	1602	1156	2698	1955	2239		139	1544	2029	1376	1299	1639	950	1800		139	2554	2740	1560	1262	1857	1408	1843
	140	1475	2130	1881	1332	2595	1778	2087		140	1383	1994	1645	1071	2890	1972	2247		140	1673	2104	1338	1162	1723	910	1920		140	2750	2821	1448	1308	1899	1515	1559
	141	1487	1762	1529	1153	2650	1612	1901		141	1291	1917	1606	1184	2771	2007	2136		141	1662	2068	1503	1202	1611	913	1806		141	2720	2769	1531	1205	2146	1593	1904
	142	1629	2287	1468	1249	2654	1734	2180		142	1447	2035	1518	1192	2650	1826	2016		142	1648	2254	1402	1216	1854	754	1850		142	2867	2936	1546	1337	2100	1655	1623
	143	1279	1978	1577	1198	2559	1775	2195		143	1464	1985	1612	1218	2808	1863	2406		143	1741	2092	1407	1186	1503	856	2121		143	2920	3008	1627	1273	2172	1613	1392
	144	1471	2123	1765	1173	2646	1608	2043		144	1309	1939	1812	1070	2777	1959	1947		144	1839	2179	1436	1320	1826	976	1835		144	2888	3187	1654	1435	2109	1689	1868
	145	1462	2128	1566	1308	2699	1577	2228		145	1308	1991	1630	1342	2195	1855	2228		145	1951	2296	1336	1347	1682	869	1720		145	2669	3125	1698	1426	2174	1655	1705
	146	1417	2102	1705	1227	2484	1607	1948		146	1524	1907	1616	1269	2866	1939	2001		146	1795	2138	1260	1362	1764	1051	1747		146	2744	3159	1677	1470	2290	1633	1722
	147	1387	2087	1457	1229	2599	1796	2117		147	1524	1949	1739	1160	2578	1889	2160		147	1701	2209	1247	1214	1471	814	1947		147	2735	3141	1616	1509	2217	1851	1953
	148	1463	2293	1460	1297	2710	1635	2040		148	1384	1921	1372	1270	2824	1954	2279		148	1674	2136	1135	1266	1423	894	1831		148	2715	3128	1694	1251	2256	1696	1962
	149	1453	2052	1642	1378	2622	1758	2199		149	1293	1990	1641	1380	2774	1930	2150		149	1775	2140	1504	1120	1697	824	1947		149	2792	3257	1676	1427	2515	1712	1494
	150	1390	1985	1440	1326	2550	1643	2121		150	1419	1948	1425	1333	2639	1865	2236		150	1667	2186	1252	1300	1628	849	1886		150	2835	3226	1662	1473	2367	1830	1621
	151	1466	1615	1557	1196	2517	1548	2184		151	1438	1739	1694	1224	2707	1847	2320		151	1718	2148	1467	1308	1762	920	1654		151	2880	3409	1646	1413	2413	1794	1830
	152	1434	1724	1478	1091	2749	1763	2022		152	1359	1879	1535	1275	2743	1928	2284		152	1829	2403	1210	1200	1576	874	1847		152	2959	3342	1837	1388	2503	1804	1888
	153	1409	2129	1581	1224	2689	1717	2016		153	1387	1952	1584	1391	2743	1776	2171		153	1653	2320	1221	1122	1604	825	1940		153	3128	3257	1758	1286	2548	1690	1898
	154	1298	2207	1668	1185	2591	1457	2195		154	1415	1779	1713	1219	2614	1951	2097		154	1860	2013	1523	1063	1735	917	1662		154	2844	3063	1590	1517	2393	1594	1958
	155	1484	2176	1492	1147	2670	1678	2154		155	1346	1943	1326	1246	2724	2048	2046		155	1773	2203	1441	1216	1529	1056	1971		155	2673	3139	1695	1472	2493	1637	2014
	156	1398	2171	1575	1292	2449	1625	2073		156	1300	1909	1559	1238	2760	1938	1997		156	1719	2228	1458	1185	1823	1007	1774		156	2775	3089	1545	1565	2691	1872	1873
	157	1470	2217	1628	1310	2555	1748	2095		157	1568	2046	1554	1253	2735	1827	2347		157	1779	2175	1374	1158	1552	796	1853		157	2930	3267	1655	1557	2538	1797	1822
	158	1444	2117	1653	1165	2727	1502	2056		158	1439	1795	1734	1234	2669	1900	2197		158	1805	2255	1245	1259	1608	860	1691		158	2724	3128	1670	1385	2412	1821	1860
	159	1520	1994	1538	1356	2735	1682	2065		159	1636	1934	1778	1289	2714	1885	2228		159	1898	2216	1237	1340	1534	901	1787		159	2637	3190	1586	1345	2754	1732	1963
	160	1415	2124	1677	1274	2236	1641	2189		160	1414	1782	1293	1235	2706	1997	2006		160	1596	2125	1460	1221	1706	990	1761		160	2790	3213	1485	1442	2722	1662	1878
	161	1327	1996	1539	883	2856	1568	2055		161	1493	1990	1647	1148	2841	1902	2198		161	1795	2140	1271	1191	1695	902	1777		161	2914	3006	1708	1357	2619	1851	1839
	162	1567	1948	1675	1157	2562	1573	1950		162	1490	1890	1566	1043	2791	2095	2215		162	1610	2142	1261	1246	1557	940	1732		162	2812	3241	1712	1473	2665	1613	1888
	163	1422	2061	1593	1202	2646	1718	2128		163	1584	2128	1589	1175	2699	1875	2107		163	1661	2322	1254	1143	1696	915	1798		163	2869	3003	1675	1464	2576	1735	1868
pulse	164	1463	2231	1615	1303	2659	1635	2079		164	1242	1771	1517	1145	2490	1878	2287		164	1687	2061	1209	1130	1564	925	1767		164	2851	3274	1747	1475	2500	1904	1915
	165	1368	1986	1543	1293	2808	1746	2101		165	1281	1945	1494	1273	2668	1857	2080		165	1702	2239	1399	1137	1465	943	1796		165	2922	3248	1651	1371	2496	1814	1716
	166	1411	2208	1711	1181	2716	1642	2076		166	1360	2079	1630	1091	2855	2040	2196		166	1767	2294	1388	1203	1731	918	1800		166	2896	3217	1593	1440	2592	1734	1865
	167	1429	1944	1421	1419	2680	1631	2162		167	1344	2127	1756	1213	2751	1902	2239		167	1750	2227	1320	1221	1814	855	1762		167	3046	3034	1690	1375	2700	1683	1894
	168	1472	1796	1548	1301	2651	1532	2062		168	1338	1816	1478	1172	2746	2011	2383		168	1763	2250	1247	1323	1704	898	1702		168	2957	3278	1741	1350	2707	1685	1945
	169	1437	2215	1580	1101	2636	1742	2045		169	1314	1847	1619	1130	2836	1869	1942		169	1782	2088	1399	1182	1566	756	1848		169	2822	3248	1647	1356	2507	1844	1814
	170	1474	2057	1538	1238	2620	1647	2182		170	1356	1950	1592	1297	2895	2007	2258		170	1724	2225	1338	1385	1834	876	1796		170	2890	3184	1563	1473	2675	1857	1747
	171	1411	2004	1492	1292	2712	1634	2046		171	1368	1892	1529	1230	2086	1984	2036		171	1905	2102	1176	1172	1699	1000	1816		171	2843	3172	1773	1329	2669	1731	1820
	172	1432	2069	1382	1301	2830	1650	2123		172	1525	1788	1584	1239	2714	2039	2204		172	1704	2157	1449	1284	1801	1006	1713		172	2907	2967	1763	1466	2691	1668	1862
	173	1406	2155	1603	1279	2558	1644	1987		173	1159	1915	1590	1370	2674	1894	2237		173	1767	2243	1215	1094	1947	824	1683		173	2864	3212	1628	1378	2773	1822	1761
	174	1563	1849	1447	1318	2700	1378	2311		174	1378	1850	1583	1179	2914	1911	2213		174	1685	2088	1487	1278	1738	834	1645		174	2976	3189	1582	1444	2685	1806	1716
	175	1479	2096	1562	1377	2892	1598	2179		175	1440	1763	1710	1206	2766	1981	2004		175	1648	2205	1320	1284	1681	907	1835		175	3005	3466	1676	1424	2764	1978	1955
	176	1436	1918	1589	1249	2822	1445	1977		176	1392	2104	1588	1105	2854	2133	2513		176	1790	2137	1268	1196	1672	857	1712		176	2688	3247	1774	1402	2816	1947	1968
	177	1317	2172	1723	1343	2674	1658	2191		177	1290	1870	1490	1110	2703	1929	2452		177	1803	2244	1253	1321	1682	778	1853		177	2888	3228	1613	1389	3012	1917	1831
	178	1430	2007	1740	1320	2950	1648	2203		178	1365	1964	1630	1155	2669	2035	2040		178	1790	2179	1274	1209	1493	972	1747		178	2794	3302	1702	1420	2923	1984	1922
	179	1441	2298	1423	1358	2575	1656	1962		179	1437	1991	1423	1235	2956	1881	2349		179	1765	2037	1288	1219	1517	1014	1749		179	3044	3406	1652	1235	2912	1813	1834
	180	1463	1989	1454	1337	2545	1713	2181		180	1467	1980	1414	1066	2850	1960	2469		180	1752	2109	1411	1277	1600	907	1881		180	3100	3310	1619	1276	2997	1684	1897
	181	1495	2007	1479	1226	2736	1577	1994		181	1367	1869	1553	1203	2657	2104	2558		181	1798	2234	1287	1168	1608	844	1709		181	2913	3464	1622	1402	2930	1768	2058
	182	1253	2408	1250	1281	2841	1726	2153		182	1543	1984	1621	1387	2726	2032	2335		182	1847	2239	1506	1248	1462	973	1875		182	2954	3414	1658	1562	3164	1832	1868
	183	1440	1896	1632	1298	2791	1547	2093		183	1310	1843	1773	1160	2770	1865	2520		183	1711	2147	1206	1188	1482	854	1712		183	3026	3303	1522	1384	3144	1862	1812
	184	1562	2204	1592	1226	2925	1572	2270		184	1393	2000	1606	1510	2839	1991	2355		184	1557	2104	1229	1143	1879	886	1739		184	2747	3406	1678	1366	2946	1632	1811
	185	1409	2029	1393	1428	2832	1562	2090		185	1453	1801	1604	1275	2839	2074	2170		185	1680	2232	1275	1091	1670	889	1745		185	2813	3406	1670	1326	3266	1892	1912
	186	1299	2085	1629	1207	2833	1585	2023		186	1448	1960	1568	1208	2696	1928	2282		186	1696	2279	1443	1168	1771	1009	1805		186	2905	3182	1606	1408	3133	1807	1698
	187	1389	2086	1381	1157	2794	1948	2072		187	1395	1741	1373	1238	2181	2085	2064		187	1588	2066	1335	1336	1576	967	2044		187	2961	3363	1639	1356	3229	1832	1961
	188	1315	2054	1448	1184	2688	1639	1915		188	1363	1806	1640	1136	2907	1988	2231		188	1761	2183	1378	1238	1785	889	1878		188	2938	3321	1667	1537	3192	1842	1821
	189	1584	1976	1380	1225	2879	1782	2045		189	1474	1830	1801	1155	2776	2166	2430		189	1714	2027	1365	1329	1829	1089	1895		189	2872	3525	1779	1464	3089	1735	2017
	190	1598	2196	1409	1269	2676	1623	2033		190	1375	1804	1617	1335	2778	1951	2327		190	1588	2069	1287	1285	1486	857	1773		190	3082	3344	1583	1556	2872	1960	1993
	191	1605	2200	1724	1313	2737	1660	1894		191	1538	1859	1404	1267	2706	1855	1992		191	1804	2203	1386	1304	1802	926	1851		191	3165	3222	1547	1456	3349	2012	1829
	192	1525	2160	1518	1319	2781	1646	2102		192	1338	1923	1679	1265	2646	2014	2376		192	1775	2051	1231	1213	1700	908	1769		192	2862	3436	1544	1368	3076	1908	1927
	193	1487	2029	1485	1367	2619	1697	1992		193	1465	2072	1533	1294	2547	1922	2360		193	1662	2155	1263	1262	1615	909	1949		193	3007	3262	1527	1605	3059	1837	1805
	194	1405	2074	1465	1278	2716	1455	2038		194	1081	1771	1403	1380	2718	1994	2256		194	1716	2179	1361	1338	1758	1011	1651		194	2993	3562	1543	1459	3008	1950	1831
	195	1570	2116	1610	1245	2738	1596	1937		195	1443	1970	1273	1252	2733	2026	2206		195	1841	2222	1281	1272	1751	851	1793		195	2977	3329	1411	1551	3058	1889	1915
	196	1374	2086	1608	1341	2672	1550	2001		196	1496	1848	1833	1038	2701	2149	2009		196	1725	2362	1220	1251	1464	822	1776		196	2886	3122	1454	1334	3098	1988	1912
	197	1357	2234	1463	1267	2686	1669	1983		197	1258	1889	1469	1190	2714	1980	2231		197	1791	2280	1303	1118	1571	946	1763		197	3044	3180	1279	1495	3032	1807	1811
	198	1553	2060	1602	1327	2145	1654	1992		198	1478	2108	1600	1252	2660	1901	2214		198	1676	2047	1276	1166	1733	919	1881		198	3065	3487	1568	1433	2900	1803	1837
	199	1399	2023	1628	1311	2315	1595	1975		199	1450	1939	1613	1296	2886	1988	2096		199	1747	2148	1254	1318	1659	904	1821		199	2802	3365	1504	1506	3057	1752	1853
	200	1374	1991	1468	1258	2837	1525	1998		200	1519	2020	1429	1246	2552	1969	2153		200	1727	2026	1364	1348	1705	1016	1679		200	3043	3377	1502	1431	3172	1838	1852
	201	1432	2022	1566	1310	2762	1430	1988		201	1375	2185	1508	1149	2819	1897	2002		201	1755	2044	1269	1341	1789	979	1649		201	2896	3574	1424	1482	3280	1932	1807
	202	1363	2067	1495	1226	2288	1600	2035		202	1230	1863	1510	1143	2876	1782	2186		202	1714	2281	1078	1289	1896	1070	1810		202	2954	3368	1410	1549	3017	1897	1819
	203	1400	2064	1624	1330	2640	1585	1923		203	1238	2013	1822	1318	2625	2013	2176		203	1736	2010	1223	1230	1626	863	1718		203	2863	3716	1604	1607	2921	1932	1729
	204	1473	1773	1598	1328	2700	1571	1993		204	1440	2127	1607	1108	2820	1862	2144		204	1817	2224	1191	1265	1509	906	1810		204	2716	3180	1569	1449	3209	2024	1716
	205	1353	2138	1585	1325	2513	1782	2030		205	1584	1937	1623	1128	2843	2034	2245		205	1709	2387	1533	1200	1519	871	1969		205	2638	3588	1512	1306	3030	1862	1780
	206	1354	2120	1671	1351	2730	1518	1979		206	1414	1956	1664	1229	2636	1883	1956		206	1780	2161	1373	1326	1798	782	1777		206	2770	3457	1519	1377	3216	1847	1832
	207	1403	1833	1465	1275	2730	1557	1951		207	1395	1653	1479	1221	2704	1866	2196		207	1591	2228	1087	1193	1649	932	1823		207	2895	3488	1514	1470	3132	1836	1817
	208	1414	2062	1511	1176	2632	1511	1810		208	1414	2010	1449	1225	2885	2052	2337		208	1671	2380	1353	1268	1655	985	1739		208	2933	3496	1513	1389	3003	2149	1909
	209	1434	2089	1594	1133	2872	1578	2029		209	1581	2033	1651	1039	2671	1924	1748		209	1795	2115	1295	1341	1659	920	1807		209	2990	3416	1631	1380	2964	1830	1864
	210	1462	1939	1663	1566	2466	1529	2119		210	1357	2033	1589	1219	2547	2040	2368		210	1793	2131	1434	1217	1727	910	1783		210	2873	3430	1583	1472	2924	1975	1934
	211	1542	2095	1615	1303	2542	1684	1880		211	1287	2255	1550	1256	2713	1784	2198		211	1663	2036	1300	1256	1775	751	1846		211	2751	3364	1640	1388	3114	1949	1698
	212	1555	2107	1490	1326	2660	1663	2114		212	1270	2048	1634	1325	2774	1937	2241		212	1725	2148	1184	1301	1581	939	1817		212	2926	3462	1441	1380	2897	1928	1758
	213	1350	2191	1448	1231	2728	1713	1913		213	1470	2195	1716	1387	2945	2011	2047		213	1655	2316	1274	1228	1602	925	1803		213	2667	3363	1566	1518	2971	1810	1793
	214	1545	2143	1676	1177	2775	1580	1965		214	1526	1933	1358	1325	2707	1842	2113		214	1716	2122	1116	1320	1655	882	1816		214	2731	3099	1579	1455	3011	1915	1705
	215	1314	2303	1609	1286	2639	1593	1941		215	1298	1789	1573	1292	2525	1823	2183		215	1776	2001	1317	1348	1580	1006	1810		215	2776	3067	1551	1482	2921	1910	1820
	216	1475	1981	1374	1261	2670	1623	1972		216	1459	1856	1501	1176	2785	1883	2169		216	1575	2059	1300	1266	1517	851	1800		216	2589	3357	1633	1347	2945	1971	1957
	217	1398	2053	1583	1420	2766	1641	2054		217	1141	1831	1742	1306	2624	1888	2044		217	1756	2222	1314	1234	1750	849	1816		217	2768	3217	1434	1322	2851	2097	1763
	218	1418	2120	1649	1279	2693	1663	1965		218	1326	1869	1709	1263	2755	1951	1942		218	1850	2283	1250	1224	1452	848	1853		218	2818	3268	1456	1223	2894	2091	1618
	219	1458	1830	1656	1244	2666	1662	2055		219	1326	2073	1448	1299	2620	2082	2193		219	1744	2107	1305	1232	1564	746	1871		219	2805	3140	1549	1516	3029	1926	1774
	220	1474	1951	1712	1313	2811	1546	1944		220	1400	2120	1564	1324	2865	1882	2259		220	1686	2261	1310	1310	1652	789	1761		220	2963	2847	1538	1417	2801	1924	1763
	221	1343	1817	1643	1328	2771	1549	1981		221	1115	2024	1580	1345	2600	2057	1900		221	1861	2166	1312	1352	1833	856	1757		221	2753	2886	1269	1359	2940	1996	1909
	222	1443	2125	1619	1094	2713	1559	1899		222	1344	2059	1562	1241	2801	2084	2187		222	1733	2422	1230	1447	1759	853	1711		222	2783	3084	1300	1268	2634	2013	1941
	223	1407	2009	1560	1274	2638	1503	2015		223	1297	1852	1269	1214	2699	1942	1876		223	1745	2392	1228	1218	1728	792	1547		223	2765	2823	1316	1385	2760	1965	1736
	224	1459	2111	1368	1279	2634	1668	2070		224	1395	1895	1544	1295	2765	1945	2059		224	1792	2102	1265	1410	1623	968	1869		224	2809	2827	1331	1575	2801	1926	1903
	225	1391	2239	1682	1326	2756	1589	2017		225	1375	2146	1430	1228	2462	1926	2080		225	1761	2078	1319	1182	1643	1051	1815		225	2544	2770	1532	1314	2755	1913	1826
	226	1467	2181	1523	1302	2660	1523	1885		226	1344	2118	1417	1160	2628	1871	2082		226	1811	2134	1237	1277	1543	948	1775		226	2603	2899	1478	1387	2632	1722	1766
	227	1402	1971	1629	1248	2659	1471	1927		227	1420	2064	1438	1385	2834	1868	2228		227	1757	2123	1408	1328	1440	1023	1649		227	2559	2767	1467	1332	2809	1610	1668
	228	1363	2082	1473	1325	2564	1573	1888		228	1325	1910	1591	1433	2842	1879	1939		228	1776	2221	1169	1244	1565	859	1776		228	2567	2843	1464	1424	2579	1691	1809
	229	1512	1949	1379	1326	2594	1550	1941		229	1245	2057	1529	1136	2875	1779	2313		229	1836	2193	1194	1332	1634	866	1737		229	2780	2710	1386	1355	2840	1766	1607
	230	1366	2015	1686	1304	2907	1728	1977		230	1498	2124	1422	1367	2763	1756	1840		230	1718	2081	1392	1088	1705	783	1946		230	2518	2682	1354	1424	2784	1846	1661
	231	1406	1969	1755	1242	2674	1605	1892		231	1393	2170	1560	1236	2887	1985	2116		231	1881	2230	1134	1201	1696	918	1814		231	2797	2682	1378	1358	2693	1728	1763
	232	1390	1828	1598	1198	2701	1499	1940		232	1090	1934	1530	1252	2673	1933	2256		232	1713	2156	1235	1160	1602	827	1728		232	2609	2495	1369	1317	2764	1520	1633
	233	1356	2226	1579	1382	2675	1480	2057		233	1302	2114	1552	1264	2628	2030	1954		233	1777	2033	1310	1252	1788	833	1762		233	2535	2705	1595	1505	2569	1501	1765
	234	1464	2329	1501	1252	2685	1614	1885		234	1238	2096	1629	1271	2768	2044	2450		234	1610	2123	1278	1299	1832	980	1723		234	2412	2610	1280	1396	2505	1607	1757
	235	1399	2217	1592	1355	2485	1393	1982		235	1422	2025	1462	1016	2773	1957	2064		235	1690	2055	1236	1248	1403	961	1603		235	2467	2457	1450	1304	2560	1521	1723
	236	1432	1937	1534	1287	2661	1582	2001		236	1452	2046	1468	1376	2661	1893	2174		236	1846	2086	1310	1191	1592	898	1752		236	2349	2452	1414	1400	2465	1413	1638
	237	1442	1894	1413	1459	2689	1588	2163		237	1324	2061	1565	1328	2666	1947	2100		237	1840	2123	1164	1167	1659	861	1813		237	2396	2375	1428	1383	2637	1422	1779
	238	1378	1995	1464	1420	2694	1506	1988		238	1285	2051	1517	1272	2680	1819	2117		238	1641	2236	1096	1230	1495	847	1821		238	2294	2525	1391	1331	2481	1488	1596
	239	1389	2212	1497	1154	2487	1411	2098		239	1371	2070	1625	1163	2835	1852	2070		239	1627	2032	1156	1275	1520	968	1491		239	2444	2435	1529	1288	2502	1272	1707
	240	1363	2034	1375	1351	2721	1528	1992		240	1405	2117	1586	1207	2788	1877	2297		240	1754	2097	1235	1295	1770	811	1755		240	2074	2545	1331	1376	2703	1465	1651
	241	1463	2014	1554	1206	2777	1431	1918		241	1317	1940	1625	1143	2641	1788	2173		241	1619	2051	1279	1217	1710	936	1624		241	2023	2299	1415	1399	2669	1417	1529
	242	1509	2060	1621	1258	2655	1512	1931		242	1200	2256	1545	1271	2732	1790	2097		242	1740	2213	1396	1269	1611	817	1780		242	2245	2352	1381	1327	2546	1443	1626
	243	1393	2011	1489	1187	2809	1516	1958		243	1406	2041	1549	1343	2759	1829	1954		243	1770	2262	1449	1389	1511	774	1644		243	2063	2162	1372	1409	2504	1282	1561
	244	1556	1802	1504	1179	2760	1497	1939		244	1414	2023	1556	1175	2813	1883	2349		244	1787	2156	1155	1309	1654	873	1712		244	2122	2211	1365	1373	2511	1347	1599
	245	1434	2050	1589	1278	2735	1615	2040		245	1335	2092	1673	1289	2843	1996	1988		245	1734	2311	1249	1265	1654	855	1797		245	1945	2347	1336	1371	2511	1270	1763
	246	1403	2101	1544	1259	2598	1526	1929		246	1331	2047	1513	1248	2724	1705	1967		246	1771	2014	1269	1421	1737	929	1833		246	1946	2251	1354	1287	2339	1261	1529
	247	1528	2030	1733	1282	2558	1465	2131		247	1292	2084	1627	1421	2678	2011	2273		247	1876	2202	1186	1364	1578	913	1658		247	2084	2411	1393	1345	2580	1125	1722
	248	1379	2146	1650	1429	2689	1526	1927		248	1503	2074	1660	1226	2763	1899	2115		248	1770	2156	1475	1483	1723	915	1729		248	1879	2332	1318	1329	2471	1279	1592
	249	1326	2000	1568	1326	2631	1557	1904		249	1366	2014	1513	1103	2797	2009	2193		249	1579	1969	1134	1192	1649	885	1849		249	1972	2297	1401	1515	2464	1378	1690
	250	1450	1793	1489	1175	2651	1436	1807		250	1373	1996	1702	1295	2703	1849	2141		250	1789	2190	1220	1334	1642	933	1620		250	1845	2418	1201	1231	2372	1212	1490
	251	1481	2116	1643	1280	2616	1464	2088		251	1457	2219	1746	1271	2814	1905	2048		251	1841	2109	1494	1259	1672	1007	1647		251	1917	2364	1493	1317	2350	1301	1659
	252	1353	2036	1531	1200	2690	1434	2003		252	1245	1961	1583	1171	2671	1880	2282		252	1814	2127	1169	1202	1789	942	1732		252	1819	2250	1378	1189	2444	1106	1790
	253	1295	1878	1490	1223	2688	1563	2049		253	1465	2276	1631	1108	2837	1819	2191		253	1671	2361	1333	1146	1722	920	1753		253	1947	2104	1515	1324	2461	1096	1588
	254	1505	2111	1654	1292	2975	1625	2037		254	1316	2044	1831	1113	2692	1865	1957		254	1610	2176	1412	1313	1645	874	1835		254	1882	2291	1258	1348	2315	1140	1643
	255	1449	2163	1812	1241	2818	1546	2095		255	1477	2056	1758	1293	2913	2036	1893		255	1622	2152	1333	1436	1771	948	1770		255	1940	1961	1311	1265	2377	1098	1642
	256	1464	2316	1624	1374	2826	1516	1969		256	1191	2223	1424	1288	2644	1898	2344		256	1796	2045	1306	1162	1697	835	1710		256	1621	1938	1392	1282	2238	1068	1581
	257	1273	2047	1767	1264	2905	1498	2055		257	1326	1997	1660	1173	2912	2025	2235		257	1720	2130	1353	1283	1804	924	1680		257	1641	2130	1277	1384	2247	1029	1656
	258	1484	1992	1492	1135	2590	1418	2160		258	1295	2198	1684	1085	2754	1964	2221		258	1829	2168	1139	1334	1749	746	1636		258	1829	2013	1224	1406	2241	1048	1652
	259	1476	2124	1520	1261	2695	1610	2010		259	1415	1941	1610	1171	2823	1837	1898		259	1711	2157	1303	1342	1873	735	1729		259	1784	2224	1376	1360	2162	990	1541
	260	1605	2039	1616	1411	2605	1498	2099		260	1290	1803	1659	1200	2883	1975	2174		260	1759	2138	1298	1172	1838	844	1716		260	1856	2142	1305	1357	2241	1086	1613
	261	1341	2018	1671	1209	2791	1451	2081		261	1510	1857	1643	1121	2809	1902	2140		261	1658	2206	1403	1291	1764	881	1721		261	1730	2009	1478	1439	2213	1129	1651
	262	1455	2218	1616	1207	2473	1426	1945		262	1408	1898	1724	1266	2758	1792	1933		262	1729	2140	1415	1220	1801	900	1609		262	1703	2210	1266	1205	2265	1046	1675
	263	1345	2133	1394	1385	2667	1471	2075		263	1434	2006	1715	1277	2730	2189	2316		263	1549	2270	1259	1256	1509	835	1700		263	1698	2104	1328	1285	2260	1097	1858
	264	1337	2132	1578	1260	2528	1445	2038		264	1461	2024	1668	1272	2763	1900	1947		264	1835	2194	1312	1164	1785	940	1687		264	1624	1894	1160	1250	2247	1123	1534
	265	1568	2088	1551	1186	2859	1510	2021		265	1437	2063	1503	1227	2667	1846	2298		265	1809	2116	1401	1344	1757	909	1616		265	1772	2071	1357	1360	2412	1252	1628
	266	1499	2157	1466	1255	2736	1535	1894		266	1349	2139	1142	1167	2706	1727	1801		266	1668	2170	1396	1255	1805	910	1790		266	1603	2040	1401	1155	2250	996	1615
	267	1534	2218	1666	1203	2764	1456	2084		267	1322	1862	1596	1259	2641	1941	2087		267	1869	2290	1333	1230	1830	947	1724		267	1675	2145	1373	1436	2112	1034	1710
	268	1295	1761	1547	1225	2174	1511	1956		268	1544	2066	1528	1258	2729	1776	1996		268	1554	2159	1282	1227	1886	876	1686		268	1682	1938	1228	1359	2294	1068	1689
	269	1257	2192	1692	1153	2716	1543	2008		269	1409	2064	1740	1149	2889	1770	2086		269	1712	2057	1267	1314	1775	918	1725		269	1554	2052	1365	1212	2117	966	1575
	270	1417	2081	1567	1362	2799	1463	2065		270	1294	2020	1658	1332	2839	1828	2310		270	1669	2112	1586	1096	1775	892	1701		270	1679	1978	1392	1239	2105	1049	1603
	271	1230	2003	1726	1273	2619	1561	2065		271	1435	2114	1792	1272	2878	1846	2187		271	1905	2330	1479	1214	1782	906	1874		271	1656	1974	1274	1127	2206	915	1566
	272	1369	1893	1640	1281	2700	1433	2114		272	1428	1926	1446	1102	2620	1917	2181		272	1689	2263	1220	1285	1798	955	1694		272	1736	1977	1378	1311	2246	1002	1567
	273	1478	2130	1745	1439	2775	1377	1939		273	1373	1981	1692	1260	2896	1982	2331		273	1602	2170	1306	1206	1807	1016	1691		273	1610	2107	1354	1165	2299	1061	1645
	274	1449	1924	1649	1139	2814	1662	1976		274	1411	2057	1526	1131	2531	1917	2210		274	1951	2118	1293	1354	1721	917	1967		274	1622	2155	1429	1261	2079	965	1663
	275	1409	2144	1758	1296	2791	1505	1862		275	1191	2010	1599	1215	2817	2073	2176		275	1646	2199	1302	1171	1765	936	1683		275	1644	1989	1505	1206	2121	913	1718
	276	1351	2022	1692	1282	2749	1520	1972		276	1324	2034	1820	1296	2857	1736	1978		276	1642	2274	1278	1125	1898	856	1788		276	1742	2133	1376	1357	2170	929	1547
	277	1566	1980	1549	1275	2693	1522	2141		277	1405	1996	1454	1200	2767	2122	2047		277	1733	2113	1319	1308	1661	814	1691		277	1733	2011	1395	1329	2097	1009	1763
	278	1510	2478	1767	1255	2672	1540	2129		278	1277	2059	1521	1207	2961	1900	2212		278	1637	1998	1261	1377	1773	877	1853		278	1812	2225	1470	1245	2113	1009	1690
	279	1506	1833	1593	1340	2827	1748	1848		279	1368	1990	1711	1184	2696	1889	2035		279	1659	2094	1287	1201	1761	976	1973		279	1795	2001	1317	1225	2225	976	1559
	280	1445	2187	1454	1235	2497	1497	2073		280	1371	1994	1562	1103	2601	1808	2205		280	1631	2152	1371	1170	1725	965	1904		280	1757	2101	1396	1296	2032	980	1537
	281	1287	2198	1687	1184	2778	1545	2035		281	1251	2167	1607	1287	2842	1972	1902		281	1852	2149	1330	1143	1947	957	1742		281	1907	1943	1394	1147	2201	947	1678
	282	1316	2188	1742	1312	2678	1582	1994		282	1362	2071	1683	1191	2509	1712	2145		282	1620	2082	1384	1335	1804	894	1755		282	1724	1997	1475	1298	2077	906	1538
	283	1291	2236	1755	1321	2793	1416	1901		283	1400	1966	1657	1139	2737	1692	2272		283	1670	2233	1464	1149	1790	957	1557		283	1874	1933	1460	1257	2089	1063	1470
	284	1322	2300	1610	1419	2619	1594	1856		284	1240	2187	1477	1075	2904	1891	2167		284	1500	2081	1149	1270	1796	867	1771		284	1925	2032	1334	1205	2303	904	1667
	285	1439	2236	1516	1275	2781	1521	1892		285	1471	2000	1740	1228	2770	1746	2025		285	1891	2240	1391	1337	1830	757	1702		285	1714	2101	1105	1267	2053	882	1603
	286	1452	1770	1828	1074	2655	1572	1861		286	1307	2036	1763	1113	2842	1742	1853		286	1726	2077	1344	1224	1777	865	1764		286	1711	1958	1471	1178	2014	976	1507
	287	1389	2286	1643	1226	2675	1582	1896		287	1398	2046	1680	1280	2833	1875	2190		287	1645	2202	1113	1270	1721	872	1794		287	1794	2007	1457	1366	2177	819	1664
	288	1245	2038	1736	1079	2722	1449	1873		288	1379	2190	1635	1210	2817	1809	2192		288	1854	2069	1324	1274	1788	777	1647		288	1697	2016	1307	1050	1994	950	1736
	289	1463	1846	1473	1376	2893	1609	2028		289	1511	2037	1897	1224	2840	1944	2249		289	1724	2057	1424	1271	1653	852	1766		289	1831	1869	1389	1258	2132	974	1728
	290	1467	1998	1654	1276	2630	1475	2051		290	1456	2088	1557	1364	2782	1758	2068		290	1761	2105	1280	1100	1999	993	1801		290	1771	1977	1412	1110	2070	777	1515
	291	1471	1929	1573	1171	2709	1426	2033		291	1304	2114	1695	1346	2723	1745	1951		291	1651	1918	1339	1394	1676	959	1684		291	1810	2164	1408	1348	1988	915	1514
	292	1375	2201	1547	1169	2806	1619	1966		292	1464	1954	1640	1246	2566	2147	1983		292	1792	2170	1421	1308	1831	902	1738		292	1769	1953	1351	1276	2033	980	1724
	293	1475	1918	1520	1300	2589	1501	1957		293	1276	1916	1596	1353	2811	1780	2255		293	1600	2257	1366	1261	1818	847	1685		293	1904	2215	1522	1204	2120	1060	1462
	294	1209	1801	1704	1190	2791	1582	1984		294	1256	2094	1845	1061	2567	1882	2254		294	1691	2064	1186	1319	1599	782	1811		294	1760	2023	1312	1330	2062	865	1609
	295	1511	2081	1516	1360	2747	1513	1945		295	1455	2113	1440	1261	2683	1992	2207		295	1638	2201	1229	1302	1712	858	1719		295	1625	2021	1343	1388	2105	976	1668
	296	1406	2089	1496	1188	2553	1419	1968		296	1417	2148	1639	1193	2862	1895	1903		296	1597	2194	1445	1201	1823	911	1675		296	1809	1984	1372	1214	2105	975	1545
	297	1419	2047	1620	1284	2825	1518	1781		297	1337	2069	1619	1161	2814	1822	2042		297	1932	2140	1571	1272	1719	1002	1735		297	1792	1945	1395	1234	1945	1033	1529
	298	1306	2184	1575	1282	2488	1534	1957		298	1365	2120	1673	1145	2832	1628	2289		298	1773	2333	1579	1266	1827	922	1807		298	1829	1987	1312	1169	2035	995	1508
	299	1312	2003	1480	1180	2825	1523	1919		299	1306	2112	1470	1248	2614	2010	2253		299	1661	2176	1345	1383	1721	804	1772		299	1759	1979	1298	1389	1964	931	1589
	300	1456	2153	1396	1195	2341	1482	1942		300	1293	2047	1699	1330	2807	1978	1882		300	1569	2033	1483	1224	1758	811	1712		300	1660	2048	1358	1050	2202	848	1655
	301	1381	2037	1885	1307	2809	1395	1875		301	1353	2097	1671	1217	2813	1890	1910		301	1813	2071	1184	1032	1845	830	1601		301	1894	1969	1502	1314	2138	1104	1606
	302	1343	2205	1686	1134	2711	1439	2038		302	1544	2120	1719	1301	3011	1905	2296		302	1754	2176	1458	1153	1751	934	1742		302	1813	1864	1442	1267	2110	896	1656
	303	1517	2087	1625	1245	2809	1504	1839		303	1465	2112	1829	1266	2880	1672	1938		303	1729	2188	1140	1282	1837	878	1778		303	1930	2118	1267	1332	1987	905	1438
	304	1433	2219	1486	1325	2711	1441	2051		304	1303	2216	1507	1342	2692	1772	2229		304	1826	2188	1327	1384	1764	864	1699		304	1542	1901	1442	1117	1927	932	1520
	305	1400	2166	1556	1220	2689	1355	2064		305	1322	2039	1478	1129	2771	1864	2205		305	1632	2149	1292	1105	1703	858	1625		305	1767	2145	1066	1231	1905	995	1511
	306	1541	1839	1666	1304	2697	1455	1988		306	1363	1969	1680	1089	2730	1915	2212		306	1826	2117	1408	1382	1831	825	1657		306	1823	1972	1378	1247	2015	1054	1634
	307	1440	2063	1537	1215	2594	1313	2056		307	1256	1890	1604	1254	2698	1661	2387		307	1664	1972	1232	1246	1699	1041	1632		307	1775	1965	1357	1264	1962	922	1495
	308	1520	1993	1650	1297	2738	1704	1996		308	1528	1908	1427	1376	2992	1850	1964		308	1716	2187	1286	1281	1742	772	1906		308	1927	2146	1469	1198	2004	848	1526
	309	1376	2198	1515	1184	2790	1560	2019		309	1409	1879	1643	1136	2952	1684	1858		309	1749	2110	1239	1218	1793	958	1702		309	1561	2091	1227	1160	2126	845	1484
	310	1455	2193	1521	1373	2632	1354	1778		310	1249	2011	1656	1420	2632	1699	1859		310	1657	2174	1499	1214	1751	905	1494		310	1584	1893	1416	1171	1883	893	1363
	311	1430	2363	1656	1230	2626	1633	2088		311	1381	2092	1529	1156	2731	1905	2184		311	1804	2249	1381	1275	1818	901	1934		311	1745	2017	1349	1248	2134	1103	1532
	312	1434	1984	1645	1250	2814	1557	2064		312	1389	2187	1448	1273	2745	1724	2285		312	1755	2156	1394	1123	1949	892	1744		312	1589	1944	1493	1270	1863	1035	1478
	313	1459	2018	1519	1213	2748	1391	1975		313	1377	2021	1681	1209	2751	1930	1955		313	1530	1907	1209	1320	1584	898	1611		313	1697	1973	1262	1092	2041	931	1594
	314	1383	1967	1576	1123	2854	1401	1953		314	1384	2085	1606	1145	2845	1667	2290		314	1714	2103	1522	1213	1746	866	1613		314	1562	2089	1396	1111	2030	882	1476
	315	1479	2065	1435	1346	2204	1597	1797		315	1392	1902	1567	1267	2678	1826	2283		315	1749	2081	1261	1318	1841	911	1847		315	1659	2144	1423	1243	2013	953	1445
	316	1325	2247	1518	1292	2672	1633	1907		316	1272	2038	1578	1203	2706	1884	1945		316	1667	2076	1239	1296	1616	901	1804		316	1662	2140	1339	1286	2048	942	1434
	317	1490	1909	1598	1181	2284	1536	1995		317	1306	2095	1648	1238	2747	1855	1834		317	1768	2177	1203	1314	1758	869	1725		317	1592	2068	1326	1153	1979	914	1815
	318	1491	2191	1567	1444	2797	1492	1984		318	1308	2017	1656	1250	2700	1974	2077		318	1798	2237	1315	1414	1686	887	1809		318	1720	1763	1004	1335	1943	935	1697
	319	1388	2013	1514	1228	2826	1570	2001		319	1250	1938	1679	1312	2848	2017	2267		319	1446	2164	1390	1168	1845	954	1849		319	1719	2047	1353	1167	1978	742	1623
	320	1295	2107	1693	1258	2733	1751	1862		320	1309	2040	1686	1173	2858	1904	2234		320	1688	2138	1378	1284	1829	900	1966		320	1647	1901	1260	1418	1800	889	1752
	321	1467	2256	1628	1308	2879	1471	2057		321	1356	2020	1524	1207	2672	1832	1952		321	1670	2069	1173	1272	1772	982	1715		321	1759	1954	1462	1228	2004	1053	1698
	322	1389	2151	1708	1509	2662	1424	2017		322	1241	1896	1639	1134	2761	1807	2029		322	1832	2211	1459	1313	1919	861	1724		322	1538	2015	1464	1228	1959	930	1652
	323	1368	2102	1762	1320	2699	1653	1965		323	1319	1965	1519	1262	2615	1951	2310		323	1914	2158	1354	1232	1657	911	1947		323	1597	1856	1244	1251	1903	912	1836
	324	1409	1821	1554	1141	2679	1535	1851		324	1334	2142	1775	1238	2912	1948	2127		324	1952	1846	1305	1215	1624	916	1741		324	1692	2173	1283	1138	1786	960	1864
	325	1438	2022	1677	1162	2759	1638	1976		325	1413	1972	1542	1208	2637	1918	2224		325	1716	2093	1297	1341	1788	1005	1826		325	1609	1911	1177	1304	1877	851	1773
	326	1535	2086	1550	1280	2934	1819	2165		326	1346	1948	1703	1327	2782	1839	2153		326	1801	2200	1524	1318	1716	1007	1982		326	1651	1981	1555	1071	1890	817	1547
	327	1362	2055	1716	1240	2754	1576	2076		327	1365	2094	1757	1256	2756	1848	2163		327	1783	1976	1259	1274	1821	752	1761		327	1667	1961	1385	1216	1867	934	1844
	328	1566	2000	1402	1347	2728	1478	1970		328	1399	1994	1379	1211	2761	2028	1889		328	1599	2157	1261	1083	1653	778	1768		328	1760	1961	1413	1268	2030	811	1843
	329	1370	2162	1536	1289	2717	1367	2077		329	1319	2139	1683	1144	2836	1824	1951		329	1742	2253	1358	1365	1789	899	1574		329	1660	1806	1386	1106	1865	1035	1626
	330	1403	2145	1464	1129	2580	1392	1890		330	1411	2160	1418	1165	2960	1866	2161		330	1710	2056	1426	1197	1722	948	1731		330	1762	1819	1256	1192	1920	934	1859
	331	1514	1948	1556	1346	2714	1649	1985		331	1480	2093	1736	1306	2691	1827	1828		331	1724	2014	1313	1188	1702	810	1859		331	1718	2037	1480	1201	2112	977	1775
	332	1344	2186	1817	1382	2693	1512	2088		332	1379	2154	1596	1222	2857	1819	2156		332	1742	2102	1435	1136	1751	824	1785		332	1691	2155	1382	1191	1809	851	1522
	333	1461	1853	1574	1144	2241	1465	1872		333	1327	2054	1493	1282	2886	1934	2291		333	1687	2211	1424	1242	1713	912	1737		333	1673	2030	1324	1160	1742	1016	1838
	334	1535	2010	1464	1244	2659	1376	1996		334	1464	1988	1590	1305	2689	1850	2009		334	1797	2308	1406	1233	1720	1002	1620		334	1550	1976	1375	1083	1790	905	1649
	335	1495	2299	1690	1434	2441	1672	1863		335	1361	2040	1592	1333	2730	1764	2108		335	1580	2221	1240	1264	1705	767	1766		335	1608	1841	1324	1281	1855	877	1691
	336	1354	2254	1582	1208	2670	1796	1949		336	1335	1926	1462	1298	2701	1793	2143		336	1691	2125	1164	1219	1790	956	1993		336	1548	2252	1546	1333	1813	992	1692
	337	1478	1963	1345	1225	2638	1338	1850		337	1455	1948	1809	1146	2510	1881	1750		337	1684	2059	1237	1190	1711	835	1608		337	1645	1938	1151	1403	1962	987	1546
	338	1336	2080	1579	1282	2664	1541	1961		338	1474	2234	1542	1291	2775	1983	2102		338	1760	2173	1218	1185	1800	891	1743		338	1743	1916	1066	1253	1803	944	1853
	339	1440	2125	1558	1332	2517	1828	1980		339	1485	1987	1558	1223	2966	1808	1978		339	1828	2028	1190	1049	1566	762	1993		339	1647	2016	1442	1219	1949	836	1693
	340	1452	1717	1564	1271	2785	1741	1697		340	1337	1995	1600	1230	2818	1729	2242		340	1879	2275	1405	1204	1708	933	1803		340	1640	2049	1460	1182	1768	841	1649
	341	1458	1811	1477	1339	2576	1552	1811		341	1225	1984	1669	1396	2803	1763	1837		341	1727	1996	1391	1223	1602	977	1716		341	1937	2057	1465	1138	1893	874	1600
	342	1505	1931	1271	1072	2572	1621	1997		342	1488	1987	1541	1189	2852	1845	2186		342	1734	2159	1358	1275	1718	920	1774		342	1721	2150	1391	1175	1878	894	1733
	343	1407	1931	1520	1295	2640	1453	1898		343	1214	1981	1587	1323	2610	1718	1954		343	1702	2121	1311	1260	1763	842	1706		343	1693	2060	1270	1334	1957	860	1638
	344	1467	2049	1526	1236	2591	1477	1922		344	1327	1980	1535	985	2698	1877	1886		344	1649	2156	1322	1273	1763	879	1802		344	1713	2088	1276	1174	1705	927	1742
	345	1512	1839	1606	1154	2548	1791	2030		345	1453	1982	1583	1335	2644	1834	2095		345	1660	2231	1293	1172	1660	829	1959		345	1745	1927	1307	1279	1835	888	1610
	346	1350	2004	1576	1350	2725	1359	1810		346	1369	2043	1584	1139	2686	1971	2013		346	1753	2292	1422	1258	1770	866	1650		346	1577	2074	1427	1216	1911	893	1667
	347	1491	2013	1499	1138	2645	1572	2156		347	1442	2031	1707	1383	2647	1921	2087		347	1639	2232	1431	1136	1707	923	1869		347	1761	1885	1515	1159	1924	1052	1616
	348	1420	1840	1507	1235	2717	1521	1947		348	1355	1994	1742	1017	2803	1718	2027		348	1788	2093	1394	1324	1817	963	1904		348	1595	1965	1263	1242	1845	834	1739
	349	1518	2175	1612	1321	2678	1521	2115		349	1310	2151	1511	1207	2730	1840	2074		349	1630	2202	1412	1238	1879	851	1717		349	1697	1848	1556	1106	1798	906	1687
	350	1395	2061	1529	1351	2716	1500	2113		350	1318	1981	1679	1184	2820	1887	1639		350	1687	2326	1319	1176	1779	775	1735		350	1545	1939	1306	1329	1735	843	1587
	351	1421	1944	1660	1209	2687	1517	1794		351	1533	2073	1617	1345	2519	1719	1797		351	1732	2030	1253	1376	1888	973	1672		351	1677	2035	1407	1173	1748	956	1670
	352	1323	2069	1580	1300	2640	1746	2119		352	1219	2104	1841	1050	2716	1840	2389		352	1836	2212	1351	1361	1747	821	1854		352	1610	1991	1358	1270	1821	866	1559
	353	1497	2132	1561	1265	2735	1674	1993		353	1463	1877	1398	1307	2780	1862	2017		353	1794	2318	1212	1172	1888	872	1857		353	1656	2014	1456	1256	1759	814	1779
	354	1553	2106	1678	1224	2738	1602	2179		354	1329	1931	1579	1415	2790	1966	2147		354	1723	2273	1464	1327	1881	932	1709		354	1854	2075	1419	1242	1760	924	1739
	355	1410	2252	1724	1268	2576	1539	1980		355	1405	1981	1651	1221	2965	1921	1937		355	1734	2087	1372	1289	1889	1007	1828		355	1710	1879	1409	1020	1888	875	1646
	356	1248	2030	1561	1270	2615	1553	2139		356	1404	2146	1636	1170	2809	1933	1863		356	1723	2012	1352	1261	1880	887	1822		356	1670	1910	1453	1277	1635	931	1773
	357	1463	1951	1443	1293	2669	1640	1931		357	1566	1961	1736	1205	2517	1727	2125		357	1775	2027	1309	1110	1871	968	1769		357	1612	2011	1253	1286	1679	817	1634
	358	1493	1963	1469	1341	2712	1507	1941		358	1283	2237	1509	1165	2376	1855	2145		358	1738	2093	1258	1238	1718	763	1758		358	1747	2065	1502	1249	1569	791	1554
	359	1362	1957	1571	1354	2781	1375	2024		359	1339	1687	1525	1202	2891	1840	1825		359	1636	2174	1255	1308	1619	717	1673		359	1678	2099	1625	1304	1840	854	1720
	360	1409	1695	1570	1210	2732	1356	2050		360	1383	1615	1526	1218	2779	1905	2254		360	1751	2055	1362	1168	1679	868	1620		360	1638	2003	1326	1173	1834	890	1852
	361	1479	2177	1451	1198	2703	1554	1847		361	1324	2092	1725	1247	2529	1935	1790		361	1806	2081	1389	1170	1697	948	1790		361	1664	1946	1401	1322	1862	780	1788
	362	1533	2006	1696	1165	2654	1392	1991		362	1474	1959	1535	1179	2766	1788	2405		362	1642	2016	1229	1086	1606	891	1655		362	1732	1915	1433	1260	1716	886	1590
	363	1486	2149	1580	1355	2670	1813	2056		363	1470	2009	1682	1240	2690	1685	1831		363	1635	2124	1330	1241	1846	884	2019		363	1686	1978	1370	1047	1859	904	1803
	364	1296	1819	1292	1163	2607	1544	2103		364	1191	1873	1657	1122	2863	2032	2240		364	1812	2223	1293	1319	1750	760	1691		364	1608	2085	1362	1179	1772	836	1696
	365	1380	2224	1426	1224	2801	1702	1850		365	1413	1849	1501	1178	2695	1666	2413		365	1619	2076	1344	1367	1787	849	1864		365	1812	2001	1344	1260	1788	920	1544
	366	1531	1923	1646	1184	2768	1590	1957		366	1306	2027	1593	1256	2764	1878	2149		366	1744	2284	1337	1116	1789	936	1764		366	1556	2027	1337	1131	1751	927	1748
	367	1567	2126	1365	1333	2614	1512	2252		367	1256	1908	1550	1197	2554	1963	2385		367	1883	2185	1554	1325	1764	836	1788		367	1738	1900	1296	1309	1959	847	1685
	368	1396	2104	1486	1314	2677	1697	2035		368	1361	2065	1540	1168	2689	1756	2073		368	1727	2075	1206	1151	1719	812	1868		368	1451	2003	1242	1247	1817	917	1802
	369	1473	2182	1709	1176	2880	1731	2210		369	1487	1721	1632	1244	2734	2007	2139		369	1670	2227	1432	1289	1668	850	1839		369	1641	2072	1444	1132	1798	889	1683
	370	1426	1952	1578	1186	2743	1691	1986		370	1383	1979	1710	1258	3011	1802	1951		370	1669	2177	1325	1140	1772	761	1748		370	1623	2042	1273	1343	1764	841	1654
	371	1419	2073	1579	1070	2679	1374	1914		371	1413	1827	1716	1378	2810	1855	2167		371	1685	2211	1304	1377	1772	876	1606		371	1698	2049	1523	1115	1928	744	1688
	372	1602	2143	1641	1196	2701	1372	1893		372	1391	2020	1465	1194	2486	1911	2205		372	1637	2171	1246	1130	1723	925	1663		372	1566	1927	1439	1180	1917	930	1663
	373	1422	2210	1677	1206	2456	1444	2050		373	1436	2123	1650	1219	2842	1758	1722		373	1750	2081	1330	1292	1747	837	1694		373	1805	2022	1299	1273	1957	865	1518
	374	1598	1914	1744	1398	2728	1546	1892		374	1275	1713	1659	1316	2601	1758	1974		374	1650	2281	1239	1223	1622	904	1722		374	1808	2012	1324	1291	1567	804	1673
	375	1416	2161	1515	1384	2653	1495	1965		375	1323	2126	1511	1193	2725	1805	2157		375	1617	2214	1078	1277	1812	807	1750		375	1511	1947	1341	1233	1680	851	1710
	376	1512	1932	1712	1330	2774	1456	2038		376	1375	2076	1704	1263	2643	1764	2218		376	1603	2147	1288	1310	1796	899	1765		376	1903	2088	1425	1297	1683	800	1704
	377	1440	2134	1578	1271	2773	1759	2070		377	1322	1939	1848	1078	2780	1920	2172		377	1731	2306	1197	1553	1769	964	1837		377	1776	2041	1398	1326	1925	923	1621
	378	1306	1664	1424	1286	2714	1468	1808		378	1395	1998	1702	1117	2902	1936	1899		378	1871	2183	1491	1311	1633	913	1612		378	1828	2105	1198	1061	1810	772	1657
	379	1584	1608	1729	1313	2876	1414	2124		379	1254	2085	1595	1274	2687	1901	1959		379	1712	2023	1333	1272	1743	842	1554		379	1737	1980	1323	1340	1710	871	1698
	380	1229	1961	1695	1162	2651	1816	2100		380	1372	2163	1628	1136	2869	1880	2240		380	1753	2162	1164	1235	1832	967	1850		380	1759	2137	1130	1364	1732	978	1697
	381	1478	1919	1573	1213	2605	1495	1938		381	1373	2119	1725	1289	2456	1768	2162		381	1756	2156	1233	1101	1671	940	1887		381	1820	1836	1209	1296	1816	804	1668
	382	1448	1991	1717	1153	2640	1400	2160		382	1249	2138	1573	1329	2751	1884	1872		382	1937	2372	1503	1328	1713	782	1638		382	1696	2134	1314	1290	1755	931	1699
	383	1438	2096	1306	1335	2761	1831	2061		383	1445	1951	1525	1297	2686	1854	2137		383	1687	2219	1236	1103	1783	919	1920		383	1754	1932	1367	1492	1918	838	1710
	384	1420	1965	1740	1299	2782	1589	2075		384	1252	2050	1594	1174	2561	1772	2306		384	1828	2001	1382	1238	1696	792	1688		384	1748	1927	1251	1134	1747	743	1599
	385	1453	1932	1562	1291	2680	1710	1988		385	1303	2147	1216	1193	2657	1872	2075		385	1676	2055	1167	1236	1741	907	1866		385	1656	1969	1429	1126	1628	916	1694
	386	1386	1764	1293	1077	2659	1376	1783		386	1317	2017	1636	1072	2843	1796	1967		386	1656	2235	1189	1298	1710	869	1687		386	1633	2018	1447	1287	1807	954	1699
	387	1445	1987	1721	1085	2633	1597	1936		387	1376	2133	1784	1282	2829	1850	2272		387	1750	1920	1282	1316	1621	897	1785		387	1731	2217	1438	1213	1811	901	1568
	388	1415	2172	1785	1281	2739	1362	2123		388	1365	2053	1719	1258	2572	1893	2187		388	1580	2186	1508	1303	1799	880	1640		388	1583	2062	1303	1323	1729	1121	1622
	389	1382	2170	1316	1094	2659	1673	1997		389	1365	1849	1732	1200	2673	1929	2234		389	1682	2040	1414	1280	1853	801	1841		389	1446	1982	1490	1338	1934	826	1763
	390	1368	1843	1604	1304	2674	1581	1857		390	1300	1981	1443	992	2569	1834	1887		390	1611	2161	1474	1291	1734	961	1912		390	1637	2129	1324	1135	1767	827	1618
	391	1384	2207	1641	1331	2588	1532	2150		391	1294	2167	1508	1248	2878	1719	2037		391	1653	2053	1371	1218	1800	852	1736		391	1649	2074	1170	1187	1657	845	1575
	392	1468	2046	1462	1199	2818	1726	2035		392	1355	2121	1739	1311	2647	1860	1878		392	1655	2305	1261	1276	1560	879	1863		392	1605	1909	1420	1284	1742	1025	1621
	393	1582	2066	1633	1309	2806	1719	1739		393	1396	1866	1622	1130	2724	1970	2066		393	1632	2096	1225	1237	1747	944	1912		393	1678	1906	1241	1327	1693	985	1773
	394	1452	2139	1713	1169	2580	1407	1932		394	1258	1833	1584	1142	2676	1867	1908		394	1573	2046	1395	1211	1701	962	1686		394	1626	2027	1204	1282	1604	882	1629
	395	1321	2093	1713	1381	2515	1755	1842		395	1387	1985	1593	1202	2436	1705	1849		395	1799	2084	1286	1284	1760	858	1861		395	1787	1984	1308	1379	1705	933	1583
	396	1496	2186	1398	1162	2669	1830	1809		396	1286	2165	1715	1141	2860	1739	1816		396	1561	2004	1192	1282	1653	869	1993		396	1692	1996	1408	1136	1691	1007	1529
	397	1464	2144	1485	1286	2905	1624	2117		397	1371	2087	1699	1170	2499	1806	2168		397	1672	2144	1235	1436	1739	784	1884		397	1592	1934	1116	1272	1659	810	1593
	398	1255	2083	1624	1264	2663	1704	1890		398	1310	2135	1526	1195	2539	1842	2244		398	1745	2335	1257	1110	1824	844	1926		398	1565	1885	1209	1132	1683	874	1653
	399	1581	2210	1480	1211	2703	1743	2008		399	1269	2036	1770	1238	2738	1886	1990		399	1526	2161	1313	1170	1735	939	1978		399	1623	1975	1160	1447	1826	784	1562
	400	1255	1831	1494	1247	2764	1441	1939		400	1386	2030	1842	1187	2618	1760	1967		400	1615	2052	1223	1300	1715	851	1700		400	1756	1961	1397	1195	1616	869	1531
	401	1392	2104	1475	1331	2706	1399	1995		401	1392	1973	1636	1255	2749	1942	1892		401	1879	2131	1026	1258	1754	860	1732		401	1697	1996	1180	1184	1696	981	1727
	402	1371	2121	1628	1265	2821	1621	1974		402	1486	2080	1538	1142	2657	1743	2127		402	1775	2046	1377	1208	1840	909	1890		402	1529	2038	1218	1134	1840	779	1505
	403	1536	2054	1636	1342	2761	1560	2025		403	1482	2079	1694	1258	2704	1847	2217		403	1710	2271	1377	1364	1797	927	1754		403	1685	2053	1317	1263	1778	921	1595
	404	1400	2148	1429	1225	2640	1738	2054		404	1486	2013	1538	1398	2648	1771	1822		404	1745	2140	1355	1211	1628	846	1809		404	1691	2107	1337	1097	1719	803	1576
	405	1441	2161	1600	1209	2797	1492	2034		405	1358	2101	1601	1117	2611	1802	1986		405	1827	2134	1196	1078	1803	957	1790		405	1718	2009	1290	1299	1656	1018	1674
	406	1604	1871	1586	1204	2577	1358	2049		406	1305	2065	1702	1237	2733	2117	2347		406	1646	2217	1451	1405	1793	807	1547		406	1625	2019	1309	1202	1614	933	1762
	407	1468	2083	1646	1233	2521	1503	2201		407	1293	1964	1584	1068	2643	1909	2226		407	1733	2202	1180	1192	1563	923	1725		407	1707	1886	1170	1208	1697	826	1728
	408	1420	2147	1633	1219	2579	1837	1928		408	1368	2183	1776	1169	2402	1830	2098		408	1642	1977	1199	1257	1851	806	2024		408	1708	1973	1424	1120	1598	873	1560
	409	1457	2115	1395	1296	2720	1549	1893		409	1384	2040	1694	1101	2626	1952	2322		409	1721	2110	1343	1351	1912	992	1747		409	1646	1878	1366	1273	1711	926	1661
	410	1370	2317	1689	1283	2697	1734	2004		410	1461	2138	1544	1322	2523	1796	2361		410	1627	2258	1263	1252	1741	959	1852		410	1536	2072	1307	1184	1843	978	1548
	411	1489	2019	1538	1246	2796	1715	2264		411	1326	2074	1730	1363	2609	1957	1941		411	1843	2242	1222	1409	1896	890	1921		411	1612	2000	1262	1288	1719	788	1641
	412	1346	1936	1788	1368	2646	1834	1908		412	1437	2078	1480	1096	2330	2007	2243		412	1654	1895	1486	1254	1708	934	1982		412	1581	2023	1303	1280	1778	921	1759
	413	1236	2136	1639	1175	2800	1396	2012		413	1362	1944	1623	1234	2584	1815	2274		413	1781	2021	1332	1136	1903	887	1592		413	1552	2037	1404	1196	1748	783	1664
	414	1541	2110	1487	1314	2214	1832	2241		414	1292	2004	1797	1138	2555	2012	2256		414	1701	2199	1465	1238	1717	942	1948		414	1606	2072	1260	1197	1668	891	1821
	415	1410	1963	1622	1270	2785	1481	1913		415	1444	1986	1739	1199	2678	1813	2288		415	1853	2097	1402	1121	1860	825	1823		415	1658	2010	1445	1181	1734	773	1580
	416	1312	2083	1654	1114	2700	1611	1898		416	1323	1949	1614	1242	2491	1869	2142		416	1673	2042	1348	1282	1841	702	1828		416	1629	2122	1331	1286	1625	795	1564
	417	1456	2094	1502	1174	2698	1341	2073		417	1304	1791	1696	1043	2486	1943	2330		417	1810	2127	1363	1207	1637	768	1630		417	1673	1986	1396	1258	1751	864	1699
	418	1532	2035	1568	1265	2718	1499	2017		418	1275	1671	1836	1115	2832	1720	2255		418	1775	2071	1146	1313	1611	961	1675		418	1772	2066	1255	1295	1735	868	1593
	419	1436	2181	1516	1284	2712	1715	2001		419	1354	2139	1627	1260	2842	1788	2130		419	1615	2193	1299	1188	1796	786	1908		419	1575	1881	1412	1203	1778	965	1608
	420	1539	2000	1840	1326	2835	1377	2024		420	1283	2082	1547	1246	2600	1725	2284		420	1875	2154	1142	1292	1613	844	1603		420	1602	2019	1530	1076	1736	794	1652
	421	1465	1922	1773	1212	2518	1376	1993		421	1384	1909	1822	1156	2825	1752	1906		421	1732	2108	1386	1134	1720	783	1723		421	1728	1842	1314	1102	1677	947	1603
	422	1411	1885	1708	1204	2664	1714	1933		422	1376	2125	1713	1247	2936	1964	2105		422	1676	2218	1384	1370	1871	963	1841		422	1683	2038	1275	1182	1819	939	1739
	423	1484	2137	1745	1176	2687	1702	2156		423	1401	1814	1719	1327	2751	1844	2156		423	1737	2205	1378	1345	1804	951	1877		423	1601	1987	1339	1197	1717	1002	1649
	424	1508	1884	1706	1261	2866	1697	1984		424	1340	1825	1658	1139	2815	1777	2101		424	1669	2094	1197	1295	1832	949	1916		424	1650	2079	1461	1235	1807	877	1576
	425	1422	2061	1737	1206	2805	1547	1864		425	1209	1878	1632	1100	2723	1813	1760		425	1518	2171	1357	1242	1882	888	1827		425	1629	1967	1561	1173	1751	868	1660
	426	1382	2013	1438	1214	2738	1521	2033		426	1293	1830	1718	1160	2734	1809	2000		426	1576	2235	1260	1179	1779	871	1756		426	1651	2020	1339	1252	1778	845	1662
	427	1407	2240	1582	1259	2611	1418	1991		427	1275	1956	1639	1256	2877	1899	2094		427	1627	2247	1390	1222	1826	820	1669		427	1614	1910	1356	1324	1841	976	1641
	428	1496	2131	1661	1107	2892	1483	2083		428	1344	1960	1703	1182	2644	1939	1964		428	1648	2139	1241	1310	1725	841	1670		428	1657	1992	1350	1268	1802	924	1552
	429	1418	2037	1581	1317	2730	1561	1890		429	1209	1994	1700	1089	2952	1866	1988		429	1754	2104	1296	1256	1809	873	1901		429	1532	2029	1308	1243	1671	803	1685
	430	1576	1957	1645	1337	2776	1441	2056		430	1383	1757	1688	1226	2967	1707	2154		430	1929	2052	1245	1310	1786	815	1675		430	1623	1952	1423	1209	1663	923	1572
	431	1453	2219	1685	1235	2811	1700	2106		431	1347	1837	1833	1283	2862	1931	1955		431	1680	2032	1072	1303	1789	842	1869		431	1683	2002	1404	1251	1797	868	1669
	432	1365	2134	1551	1300	2805	1518	2061		432	1293	1859	1768	1058	2848	1954	2093		432	1649	2219	1317	1267	1685	800	1842		432	1710	2057	1262	1338	1819	788	1772
	433	1494	2005	1665	1248	2769	1442	1910		433	1532	2068	1708	1057	2932	1779	2137		433	1649	2075	1278	1213	1766	970	1665		433	1779	2078	1181	1334	1705	957	1626
	434	1445	2018	1455	1023	2852	1486	1813		434	1512	1862	1815	1270	2689	1785	1958		434	1750	2154	1319	1087	1648	976	1790		434	1731	2019	1455	1321	1628	806	1616
	435	1392	2011	1805	1334	2708	1542	2087		435	1318	2055	1815	1157	2836	1859	2104		435	1767	2164	1330	1207	1741	901	1706		435	1669	1840	1479	1258	1652	851	1569
	436	1536	1945	1283	1205	2737	1543	2159		436	1325	2261	1762	1209	2926	1889	1857		436	1751	2011	1313	1265	1741	905	1708		436	1596	1935	1327	1323	1815	970	1745
	437	1280	2022	1588	1328	2850	1379	1829		437	1162	2044	1827	1151	2769	1775	1851		437	1600	2107	1319	1328	1728	990	1621		437	1598	1881	1447	1376	1708	819	1524
	438	1342	2171	1618	1139	2763	1571	1651		438	1429	1960	1798	1228	2841	1755	2059		438	1644	2237	1345	1142	1664	852	1809		438	1790	2049	1317	1394	1728	894	1616
	439	1528	2201	1678	1193	2551	1509	2192		439	1278	1882	1786	1367	2775	1873	2183		439	1808	2359	1257	1290	1807	996	1774		439	1626	2031	1387	1469	1881	1009	1647
	440	1372	1898	1651	1346	2405	1315	1997		440	1122	2010	1571	1079	2770	1862	1945		440	1786	2308	1231	1133	1788	936	1537		440	1688	1969	1357	1268	1708	855	1644
	441	1391	2091	1812	1079	2825	1393	2117		441	1411	1943	1717	1224	2827	1759	1995		441	1573	2115	1124	1237	1549	949	1590		441	1652	1872	1450	1269	1503	846	1575
	442	1462	1875	1523	1278	2668	1565	2059		442	1449	1669	1835	1186	2237	1647	2070		442	1540	2157	1349	1238	1660	745	1739		442	1606	1999	1260	1299	1918	806	1653
	443	1563	1928	1617	1338	2799	1486	1993		443	1307	2004	1728	1040	2819	1687	1831		443	1716	2130	1396	1271	1734	825	1701		443	1795	2044	1500	1145	1578	877	1503
	444	1434	2061	1498	1290	2471	1380	2007		444	1299	2047	1643	1146	2995	1792	2029		444	1720	2236	1418	1114	1828	862	1664		444	1703	1999	1309	1162	1667	849	1622
	445	1483	2083	1446	1289	2811	1454	2057		445	1229	1780	1836	1161	2672	1721	2068		445	1596	2157	1372	1235	1745	945	1639		445	1702	2044	1450	1259	1476	793	1530
	446	1485	1859	1481	1250	2637	1454	1973		446	1344	2035	1629	1293	2846	1950	2328		446	1636	2187	1295	1272	1709	755	1646		446	1747	2058	1288	1314	1562	869	1624
	447	1119	2252	1625	1286	2748	1582	2020		447	1397	1809	1805	1413	2700	1938	2265		447	1715	2256	1380	1141	1775	748	1746		447	1539	1949	1380	1275	1732	910	1785
	448	1369	1931	1506	1126	2547	1377	2296		448	1378	1975	1743	1214	2953	1801	2003		448	1701	2424	1317	1297	1727	958	1606		448	1525	2068	1263	1131	1647	835	1745
	449	1391	1863	1656	1278	2684	1403	1847		449	1544	1867	1681	1191	2680	1840	2070		449	1855	2207	1341	1216	1761	898	1708		449	1526	1856	1389	1278	1738	890	1661
	450	1541	2244	1668	1123	2644	1760	2005		450	1252	2102	1654	1323	2863	1666	2103		450	1743	2098	1366	1345	1788	831	1870		450	1728	2014	1395	1308	1714	886	1485
	451	1363	2076	1573	1363	2560	1438	1914		451	1302	2107	1902	1327	2697	1814	2171		451	1702	2018	1237	1337	1804	837	1761		451	1632	1793	1422	1047	1655	929	1520
	452	1438	2088	1452	1213	2718	1390	2027		452	1231	1918	1799	1154	2828	1829	1995		452	1657	2160	1300	1197	1816	849	1604		452	1791	1890	1363	1301	1844	1049	1663
	453	1403	1879	1532	1214	2503	1388	2004		453	1492	2074	1497	1273	2627	1959	2156		453	1691	2137	1200	1267	1777	964	1702		453	1748	2039	1343	1219	1717	914	1755
	454	1207	2098	1698	1097	2644	1593	1925		454	1234	2207	1824	1120	2816	1818	2339		454	1900	2036	1251	1271	1900	935	1741		454	1627	2056	1368	1371	1734	871	1488
	455	1386	2077	1417	1078	2840	1445	2053		455	1305	1691	1614	1200	2646	1934	2164		455	1672	2263	1692	1309	1740	752	1723		455	1511	1985	1329	1318	1754	742	1752
	456	1393	2210	1450	1165	2823	1417	2021		456	1303	1946	1659	1273	2795	1776	2040		456	1874	2103	1601	1120	1725	925	1650		456	1649	1810	1326	1162	1697	693	1654
	457	1413	1899	1429	1416	2802	1573	2175		457	1286	1820	1633	1273	2525	1814	2009		457	1779	1993	1417	1110	1814	865	1798		457	1677	2000	1298	1134	1635	862	1584
	458	1416	2136	1510	1272	2654	1332	2244		458	1289	1939	1762	1276	2363	1701	1884		458	1755	2200	1422	1229	1629	971	1649		458	1538	1953	1410	1197	1712	799	1604
	459	1285	1994	1443	1219	2710	1665	2078		459	1450	2064	1732	1099	2765	1809	1915		459	1822	2029	1309	1167	1871	885	1906		459	1721	2027	1169	1179	1566	774	1706
	460	1477	2089	1769	1237	2723	1480	2100		460	1194	1923	1734	1140	2761	1962	2144		460	1818	2274	1126	1271	1775	869	1558		460	1635	1915	1314	1173	1694	790	1649
	461	1332	2058	1403	1376	2749	1448	2193		461	1351	1925	1754	1183	2799	1978	2240		461	1719	2222	1298	1141	1833	974	1808		461	1608	1944	1430	1291	1721	934	1670
	462	1436	2001	1788	1190	2959	1300	2228		462	1200	1680	1577	1221	3001	1810	2220		462	1617	2189	1461	1373	1768	717	1532		462	1856	1986	1403	1299	1606	851	1718
	463	1419	1988	1600	1255	2794	1655	2120		463	1378	2080	1688	1167	2828	1799	2306		463	1705	2044	1428	1442	1870	915	1866		463	1710	1966	1379	1227	1778	823	1521
	464	1413	2157	1570	1172	2764	1395	1938		464	1305	1803	1736	1035	2749	2006	2154		464	1677	2209	1476	1298	1689	809	1734		464	1662	1829	1341	1255	1536	805	1747
	465	1381	2307	1553	1215	2650	1318	2074		465	1546	1885	1847	1278	2657	1747	2277		465	1739	1978	1297	1251	1925	890	1482		465	1696	2114	1219	1236	1577	792	1583
	466	1446	1976	1410	993	2749	1566	1715		466	1440	2004	1709	1230	2598	1976	2239		466	1676	2116	1381	1293	1653	803	1739		466	1635	1858	1364	1193	1488	731	1825
	467	1547	1923	1490	1303	2571	1537	2113		467	1184	1846	1704	1195	2710	1978	2197		467	1698	1877	1323	1286	1735	968	1786		467	1657	1971	1274	1175	1546	828	1797
	468	1399	2018	1510	1145	2775	1294	1832		468	1387	1963	1722	1327	2885	1895	1929		468	1764	1928	1582	1296	1712	915	1439		468	1696	1875	1193	1142	1693	879	1724
	469	1307	2079	1465	1184	2829	1459	1990		469	1353	2095	1798	1208	2932	1947	1771		469	1869	2280	1183	1305	1684	774	1641		469	1617	2081	1107	1429	1690	953	1799
	470	1568	1850	1707	1209	2862	1588	2182		470	1353	1873	1753	1237	2674	1807	2320		470	1655	2056	1409	1196	1810	957	1812		470	1616	1907	1299	1191	1827	940	1578
	471	1432	1881	1764	1264	2715	1738	2191		471	1372	1924	1643	1065	2844	1872	1946		471	1704	2124	1307	1340	1810	822	1954		471	1651	2077	1267	1297	1697	859	1617
	472	1437	2212	1626	1194	2373	1367	2071		472	1319	1932	1796	1328	2777	2056	2282		472	1596	2140	1433	1328	1865	960	1695		472	1557	2038	1212	1266	1657	835	1841
	473	1469	2214	1451	1241	2867	1549	2122		473	1248	2109	1836	1271	2540	1858	1956		473	1605	2093	1387	1303	1888	835	1775		473	1705	2034	1295	1098	1579	796	1719
	474	1371	2093	1627	1139	2774	1486	1978		474	1284	1833	1601	1230	2791	1823	2327		474	1691	2100	1105	1354	1727	918	1835		474	1566	1817	1377	1274	1580	866	1578
	475	1471	1899	1551	1119	2610	1498	1934		475	1286	1979	1510	1263	2708	1833	2297		475	1707	1966	1218	1314	1878	674	1725		475	1665	1981	1383	1316	1689	867	1668
	476	1500	2120	1723	1147	2515	1345	2228		476	1331	1960	1683	1110	2784	1682	2173		476	1655	2021	1334	1165	1776	777	1639		476	1701	1922	1244	1195	1491	781	1513
	477	1418	2017	1767	1186	2839	1447	1986		477	1476	1882	1798	1281	3014	1795	1921		477	1757	2110	1356	1229	1903	816	1740		477	1613	2038	1409	1259	1710	869	1555
	478	1485	2189	1711	1130	2792	1471	2186		478	1338	2055	1680	1248	2722	1848	2241		478	1870	2102	1224	1362	1670	881	1629		478	1673	1964	1329	1267	1716	859	1668
	479	1469	2062	1480	1141	2746	1542	1978		479	1295	2033	1640	1113	2817	1833	2220		479	1778	2043	1328	1291	1853	798	1696		479	1683	2127	1348	1297	1663	799	1680
	480	1336	2076	1559	1178	2825	1368	2087		480	1524	2004	1767	1228	2751	1776	1981		480	1834	2239	1465	1194	1741	870	1591		480	1751	1809	1551	1258	1770	982	1560
	481	1515	2036	1630	1356	2804	1505	2007		481	1402	1770	1694	1349	2736	1926	2270		481	1815	2107	1303	1241	1892	986	1699		481	1698	1936	1318	1319	1613	858	1779
	482	1473	1950	1723	1277	2863	1546	2092		482	1435	1820	1167	1215	2688	1815	2197		482	1747	2184	1278	1406	1917	766	1665		482	1651	2031	1333	1335	1647	876	1713
	483	1431	2024	1416	1213	2933	1458	2076		483	1434	2006	1829	1268	2713	1891	2104		483	1715	1972	1383	1197	1944	927	1674		483	1648	1705	1292	1288	1651	876	1558
	484	1476	1953	1606	1015	2619	1491	2082		484	1367	2102	1695	1272	2895	1949	2298		484	1836	1981	1147	1236	1860	834	1707		484	1632	1962	1456	1220	1800	865	1775
	485	1420	2081	1762	1373	2994	1476	1975		485	1374	1974	1677	1168	2790	1896	1819		485	1826	2131	1206	1347	1732	813	1685		485	1588	2024	1468	1315	1805	838	1727
	486	1425	2215	1634	1126	2914	1307	1997		486	1384	1949	1650	1215	2773	1981	2249		486	1813	2159	1236	1206	1770	700	1591		486	1642	2043	1275	1305	1543	909	1700
	487	1323	1985	1513	1038	2710	1528	1932		487	1349	2114	1693	1017	2933	1893	2175		487	1797	2039	1290	1264	1728	958	1647		487	1742	1843	1337	1284	1610	877	1714
	488	1507	2073	1752	1252	2942	1578	1962		488	1372	2037	1477	1206	2851	1805	2130		488	1737	2083	1181	1105	1735	808	1818		488	1672	1893	1339	1151	1580	812	1541
	489	1405	1962	1572	1195	2786	1532	1986		489	1448	1944	1786	1178	2805	1954	1931		489	1797	2150	1337	1182	1600	770	1745		489	1753	1993	1464	1131	1799	832	1676
	490	1275	2088	1566	1143	2708	1388	1913		490	1411	1940	1758	1343	2411	1762	2147		490	1843	2026	1306	1182	1669	980	1607		490	1598	1962	1170	1344	1888	855	1572
	491	1438	2294	1644	1191	2714	1581	2060		491	1403	1810	1578	1275	2632	1887	2155		491	1762	2152	1359	1162	1879	953	1783		491	1700	2118	1166	1347	1597	760	1591
	492	1381	2095	1435	1243	2825	1490	1946		492	1480	1910	1865	1237	2696	1794	1918		492	1803	2135	1343	1130	1900	770	1627		492	1440	1990	1363	1331	1730	955	1525
	493	1456	2124	1767	1104	2627	1411	1875		493	1272	1912	1674	1302	2526	1906	2152		493	1829	2080	1165	1217	1799	821	1618		493	1758	1912	1473	1296	1587	772	1739
	494	1401	2036	1493	1208	2892	1554	2255		494	1340	2022	1588	1132	2841	1935	2279		494	1828	2040	1288	1325	1792	990	1820		494	1738	1904	1320	1367	1702	759	1858
	495	1447	1652	1542	1152	2723	1411	1951		495	1325	2155	1633	1320	2736	1929	2191		495	1687	2106	1373	1209	1852	860	1657		495	1758	1998	1455	1417	1573	761	1670
	496	1420	1857	1621	1188	2767	1613	2106		496	1346	2040	1520	1273	2572	1839	2309		496	1773	2166	1246	1344	1584	852	1804		496	1714	1963	1390	1395	1720	744	1646
	497	1586	2008	1746	1144	2737	1365	1970		497	1232	1799	1544	1292	2287	1830	2103		497	1749	1972	1278	1176	1707	802	1547		497	1643	2007	1334	1126	1713	910	1565
	498	1468	1854	1761	1317	2936	1417	2058		498	1301	1897	1548	1378	2776	1767	2034		498	1787	1984	1301	1239	1721	951	1630		498	1634	1949	1300	1417	1684	886	1741
	499	1441	1895	1599	1075	2920	1481	2081		499	1386	1703	1583	1205	2221	1783	2219		499	1714	2175	1397	1179	1746	878	1805		499	1526	1888	1295	1330	1806	924	1676
	500	1281	1909	1468	1386	2746	1531	2024		500	1315	2000	1708	1130	2372	1822	2142		500	1635	2085	1337	1336	1758	842	1702		500	1482	1727	1285	1390	1735	1035	1561
	501	1375	1944	1672	1331	2922	1506	2016		501	1358	2047	1586	1289	2318	1814	2085		501	1855	2076	1234	1236	1714	735	1723		501	1620	1669	1298	1346	1660	916	1650
	502	1521	2201	1593	1336	2827	1450	1898		502	1263	1826	1668	1357	2832	1771	2076		502	1845	2114	1331	1381	1623	947	1721		502	1817	2121	1365	1352	1792	920	1631
	503	1406	2180	1619	1098	2887	1313	1975		503	1483	1763	1615	1154	2665	1950	2051		503	1646	1947	1145	1242	1952	825	1519		503	1571	1836	1317	1453	1560	833	1741
	504	1209	2232	1595	1173	2815	1355	2115		504	1515	1778	1612	1197	2766	1887	2125		504	1697	2036	1349	1346	1857	731	1559		504	1675	1943	1399	1440	1717	860	1621
	505	1404	2019	1635	1240	2625	1461	1856		505	1487	1984	1649	1171	2772	1990	2111		505	1534	2266	1379	1265	1916	875	1727		505	1538	1864	1288	1280	1656	841	1818
	506	1430	1898	1533	1112	2734	1464	2036		506	1318	1948	1546	1366	2716	1701	1937		506	1681	2114	1305	1251	1897	755	1667		506	1760	1843	1351	1285	1668	776	1554
	507	1454	2037	1513	1280	2801	1368	2001		507	1318	2088	1563	1127	2740	1902	1839		507	1688	1996	1551	1182	1887	830	1574		507	1537	1812	1321	1412	1669	733	1685
	508	1506	2152	1573	1199	2746	1441	2145		508	1294	1918	1856	1142	2773	1734	2176		508	1883	1946	1345	1337	1621	879	1783		508	1865	1974	1079	1329	1704	916	1583
	509	1420	1906	1439	1144	2736	1461	2082		509	1216	1998	1562	1046	2598	1827	1846		509	1622	2024	1400	1403	1823	839	1526		509	1797	2037	1311	1350	1756	909	1629
	510	1178	1955	1541	1136	2889	1537	2176		510	1370	1997	1229	1398	2667	1840	1916		510	1863	2148	1283	1248	1684	894	1756		510	1757	1960	1229	1227	1543	851	1613
	511	1424	2311	1539	1289	2771	1362	2325		511	1359	1778	1741	1148	2669	1851	1871		511	1664	2131	1416	1209	1921	987	1669		511	1670	1898	1376	1176	1666	797	1609
	512	1524	2038	1485	1120	2801	1427	2112		512	1266	1995	1552	1296	2954	1868	2122		512	1668	2142	1238	1361	1641	823	1643		512	1616	1919	1294	1387	1712	810	1784
	513	1306	2143	1536	1123	2832	1596	2337		513	1450	1881	1461	1237	2673	1782	2095		513	1829	2197	1424	1226	1821	980	1839		513	1755	1905	1320	1381	1455	823	1549
	514	1427	2176	1464	1155	2134	1510	1806		514	1298	2135	1442	1099	2810	1777	2002		514	1736	2114	1326	1215	1825	891	1757		514	1680	1872	1363	1354	1823	860	1563
	515	1408	2163	1632	1185	2688	1527	2092		515	1239	1900	1569	1067	2739	1837	1828		515	1663	2135	1206	1253	1727	904	1714		515	1624	2130	1174	1319	1821	892	1740
	516	1356	2160	1601	1005	2993	1469	2241		516	1283	1909	1423	1253	2831	1740	1948		516	1867	2157	1438	1350	1744	854	1649		516	1594	1845	1409	1314	1700	684	1485
	517	1325	2036	1600	1175	2553	1515	2369		517	1538	1828	1674	1234	2663	1849	2301		517	1681	2122	1241	1217	1658	772	1839		517	1686	2132	1198	1139	1836	824	1573
	518	1475	2205	1547	1226	2775	1359	2064		518	1257	1873	1619	1207	2565	1837	2119		518	1682	1977	1212	1299	1752	701	1649		518	1536	2043	1521	1242	1617	975	1550
	519	1441	2006	1570	1189	2561	1372	2142		519	1523	2021	1631	1240	2850	1644	2089		519	1861	2092	1214	1300	1878	882	1611		519	1607	2026	1489	1277	1701	764	1542
	520	1483	2137	1502	1147	3063	1515	2041		520	1344	2007	1647	1230	2776	1848	2116		520	1625	1971	1401	1249	1616	749	1689		520	1784	2075	1424	1288	1788	715	1585
	521	1404	2047	1435	1190	2778	1530	2113		521	1431	1920	1586	1202	2566	1788	2046		521	1740	1979	1284	1358	1729	837	1700		521	1666	1964	1534	1263	1771	907	1590
	522	1500	2292	1639	1168	3013	1574	1914		522	1302	2001	1556	1305	2748	1700	2042		522	1763	2099	1310	1210	1690	819	1859		522	1710	2252	1229	1121	1965	970	1664
	523	1313	2072	NaN	1341	2709	1392	2099		523	1299	1996	1652	1077	2857	1807	2033		523	1635	2090	1343	1359	1703	852	1627		523	1698	2143	1340	993	1859	836	1694
	524	1459	2157	1644	1077	2667	1483	2230		524	1251	1875	1514	1225	2903	1841	2199		524	1690	2294	1349	1426	1792	833	1634		524	1851	2258	1493	1183	2112	934	1726
	525	1569	2097	1564	1273	2900	1338	2144		525	1354	1847	1519	1117	2768	1891	2163		525	1707	1973	1248	1233	1734	917	1556		525	1822	2153	1496	1466	2128	924	1702
	526	1522	2059	1520	1077	2853	1481	1957		526	1489	2027	1592	1247	2682	1860	1999		526	1812	1898	1145	1241	1746	844	1697		526	1873	2269	1591	1238	2000	979	1537
	527	1233	2099	1632	991	2630	1482	1996		527	1452	1979	1349	1180	2710	1750	2131		527	1759	2104	1443	1268	1867	873	1624		527	1790	2479	1534	1329	1933	1083	1584
	528	1407	2125	1536	1081	2738	1429	2160		528	1259	2006	1558	1302	2822	1861	2223		528	1863	2089	1372	1149	1883	812	1678		528	1857	2453	1441	1149	1944	1030	1648
	529	1367	1926	1594	1074	2693	1493	2199		529	1343	1783	1516	1215	2676	1914	2053		529	1633	1877	1273	1203	1653	950	1764		529	1962	2480	1631	1337	1987	1075	1565
	530	1528	2209	1528	1266	2756	1374	2113		530	1364	1909	1583	1240	2688	1928	1901		530	1775	2159	1338	1426	1721	776	1630		530	2073	2622	1552	1365	2093	1194	1724
	531	1490	2051	1512	1114	2746	1299	2234		531	1380	1952	1499	1115	2793	1965	2352		531	1728	2007	1261	1215	1838	780	1587		531	2144	2791	1644	1370	2098	1207	1720
	532	1382	2029	1559	1136	2769	1512	2211		532	1284	1926	1646	1217	2665	2058	1964		532	1700	2013	1426	1280	1718	833	1729		532	2297	2764	1593	1310	2253	1321	1972
	533	1275	1897	1875	1033	2585	1393	2115		533	1359	1695	1323	1237	2661	1863	2254		533	1875	2155	1174	1242	1762	883	1655		533	2118	2846	1627	1307	2227	1314	1663
	534	1487	1754	1436	1141	2491	1490	1939		534	1406	1800	1538	1210	2968	1955	2234		534	1555	2206	1293	1119	1687	847	1652		534	2237	3016	1543	1260	2325	1431	1743
	535	1353	1950	1588	1199	2842	1212	2020		535	1402	1953	1564	1226	2880	1942	2020		535	1728	1978	1342	1184	1779	810	1441		535	2126	3204	1485	1393	2371	1435	1807
	536	1436	1996	1405	1149	2376	1406	2118		536	1316	1886	1558	1116	2994	1928	2131		536	1705	1915	1356	1263	1779	973	1535		536	2392	3150	1517	1309	2462	1436	1765
	537	1478	2232	1363	1120	2732	1441	1876		537	1492	1888	1628	1352	2793	1988	2191		537	1768	2375	1401	1261	1792	817	1642		537	2258	3307	1547	1573	2368	1577	1819
	538	1449	1877	1424	1118	2829	1389	1948		538	1362	2004	1547	1361	2870	1907	2117		538	1849	1916	1431	1334	1614	778	1625		538	2422	3423	1648	1383	2478	1774	1737
	539	1538	2019	1452	1026	2675	1231	2117		539	1328	1915	1389	1245	2695	1940	2043		539	1768	1954	1258	1353	1838	871	1417		539	2451	3380	1574	1527	2532	1571	1879
	540	1431	2136	1441	1147	2646	1642	1993		540	1523	1924	1540	1135	3029	1760	2142		540	1922	2090	1430	1459	1787	739	1897		540	2254	3282	1656	1460	2593	1586	1648
	541	1486	2076	1583	1115	2683	1509	2059		541	1401	1949	1539	1198	2940	1952	2173		541	1625	2083	1274	1331	1805	785	1633		541	2521	3327	1393	1423	2507	1723	1789
	542	1445	2212	1711	1232	2723	1250	2081		542	1316	1914	1210	1084	2683	1818	2225		542	1671	2019	1369	1362	1669	800	1435		542	2497	3079	1546	1362	2675	1703	1724
	543	1558	2194	1383	1085	2945	1398	2001		543	1264	2093	1570	1409	2841	1852	2226		543	1781	1972	1528	1386	1859	897	1632		543	2479	3459	1599	1394	2656	1715	1965
pulse	544	1384	2174	1638	1198	2986	1382	1788		544	1373	1848	1428	1098	2808	1935	2019		544	1802	2236	1352	1310	1724	943	1640		544	2567	3333	1632	1497	2593	1642	1966
	545	1476	1957	1605	1066	2689	1301	2161		545	1349	1909	1443	1230	2816	1827	2234		545	1712	2119	1275	1284	1794	886	1526		545	2351	3433	1542	1363	2679	1763	1783
	546	1476	1897	1497	1076	2816	1349	2074		546	1270	1948	1622	1182	2762	1794	2071		546	1587	2172	1349	1370	1680	773	1617		546	2582	3515	1717	1403	2698	1674	1852
	547	1460	2104	1375	1302	2780	1505	2176		547	1410	1967	1516	1068	2707	1899	1873		547	1645	2117	1305	1273	1756	808	1633		547	2472	3502	1428	1425	2636	1768	2072
	548	1450	2098	1426	1258	2881	1434	2303		548	1300	1820	1617	1332	2817	1702	1877		548	1696	1970	1170	1293	1868	961	1688		548	2799	3547	1694	1374	2641	1746	1995
	549	1493	1786	1494	1148	2808	1457	2110		549	1557	1810	1704	1175	2438	1935	1815		549	1754	2038	1422	1251	1787	880	1760		549	2609	3421	1558	1455	2726	1806	1880
	550	1451	2043	1468	1179	2795	1400	2053		550	1304	2001	1696	1174	2617	1696	2243		550	1703	2058	1247	1289	1671	917	1621		550	2689	3470	1658	1520	2550	1687	1754
	551	1477	2187	1464	1387	2881	1423	2150		551	1285	1949	1495	1405	2666	1813	2045		551	1581	1926	1317	1293	1822	873	1631		551	2796	3470	1591	1485	2759	1711	1978
	552	1592	1998	1663	1003	2872	1291	2163		552	1482	1845	1551	1232	2777	1804	2269		552	1711	1951	1386	1219	1719	779	1623		552	2804	3258	1530	1327	3022	1725	1870
	553	1400	1975	1508	1120	2387	1367	1970		553	1447	2373	1445	1042	2828	1808	2156		553	1848	1954	1305	1260	1797	892	1596		553	2665	3138	1435	1556	2953	1878	1872
	554	1554	1844	1579	1129	2602	1331	2036		554	1206	1922	1409	1205	2665	1768	2149		554	1710	1819	1360	1207	1670	797	1562		554	3136	3178	1636	1351	2972	1834	1888
	555	1525	2016	1498	1231	2611	1582	2082		555	1473	1911	1588	1340	2816	1899	1951		555	1759	2268	1410	1287	2003	832	1825		555	3036	3323	1574	1475	3142	1932	1729
pulse	556	1531	1930	1721	1146	2761	1520	1956		556	1289	2008	1666	1174	2808	1764	2084		556	1663	1867	1411	1353	1620	793	1730		556	2767	3570	1587	1446	3118	1806	1940
	557	1302	2069	1712	1108	2874	1332	2105		557	1429	1963	1526	1257	2752	1890	2195		557	1563	2042	1392	1165	1812	873	1572		557	2890	3331	1561	1568	3091	1921	1964
	558	1554	2255	1721	1064	2349	1633	2354		558	1330	1940	1568	1323	2672	1949	1951		558	1983	2077	1387	1183	1903	812	1712		558	2818	3384	1598	1637	2938	1649	1781
	559	1459	2219	1686	1075	2875	1520	2143		559	1475	2029	1605	1318	2734	1729	2192		559	1833	2180	1310	1346	1772	782	1555		559	2759	3352	1586	1533	3087	1745	1869
	560	1325	2062	1537	1179	2715	1501	2137		560	1476	1977	1544	1230	2594	2033	2174		560	1685	2075	1361	1249	1763	850	1720		560	2841	3673	1652	1401	3196	1775	1899
	561	1366	2013	1519	1124	2890	1468	1961		561	1272	2053	1522	1143	2660	2033	2191		561	1730	1929	1258	1333	1783	936	1745		561	2805	3609	1688	1452	3108	1689	1879
	562	1515	1613	1594	1267	2758	1503	2042		562	1211	2000	1644	1170	2799	1935	2196		562	1688	1962	1279	1142	1880	694	1612		562	2708	3641	1604	1710	3235	1797	2094
	563	1368	2028	1638	1063	2901	1543	1965		563	1502	1830	1429	1224	2708	1974	1867		563	1744	1829	1239	1326	1787	802	1640		563	2737	3410	1541	1471	3162	1752	2070
	564	1352	1419	1646	1150	2798	1618	2161		564	1467	2276	1730	1247	2969	1842	1983		564	1614	2379	1357	1314	1920	835	1738		564	3147	3781	1696	1540	3276	1605	1921
	565	1404	1907	1587	1306	2812	1747	2145		565	1400	1990	1418	1236	2655	1764	1804		565	1636	1902	1489	1175	1858	776	1731		565	3039	3697	1654	1424	3187	1631	1952
	566	1410	2155	1831	1132	2770	1543	2247		566	1386	1938	1423	1148	2604	1747	2228		566	1738	2249	1427	1223	1607	781	1617		566	2963	3625	1618	1540	3032	1666	1896
	567	1478	2156	1731	1048	2956	1640	2010		567	1369	1896	1663	1109	2624	1925	2064		567	1684	2034	1413	1327	1810	811	1753		567	3030	3504	1654	1404	3244	1548	1910
	568	1357	2129	1516	1170	2875	1674	2068		568	1340	2014	1605	1178	2734	1767	1927		568	1792	2152	1373	1341	1820	758	1750		568	3050	3699	1594	1449	3131	1607	1819
	569	1493	1965	1720	1154	2871	1506	1833		569	1371	1974	1215	1282	2798	1767	2235		569	1941	1994	1510	1072	1869	914	1647		569	2996	3684	1728	1517	3147	1785	1899
	570	1468	2057	1518	1210	2868	1693	2059		570	1363	1945	1434	1132	2716	1814	2203		570	1655	1837	1333	1357	1847	851	1612		570	3145	3477	1679	1527	3086	1537	1920
	571	1507	2059	1434	911	2800	1599	2150		571	1361	1963	1623	1197	2973	1793	2037		571	1798	2171	1267	1411	1658	899	1775		571	2906	3478	1620	1468	3208	1591	1837
	572	1493	2072	1766	1229	2503	1735	2247		572	1246	1956	1561	1210	2823	1942	1983		572	1786	2013	1388	1038	1735	923	1697		572	3036	3612	1667	1417	3346	1678	2136
	573	1266	1967	1660	1318	2724	1607	2265		573	1436	1904	1579	1333	2915	1890	1910		573	1728	2178	1212	1428	1691	909	1728		573	3288	3413	1517	1489	3268	1540	2027
	574	1442	2083	1506	1082	2717	1685	1920		574	1119	1911	1680	1372	2937	1843	2331		574	1703	2180	1356	1172	1769	751	1676		574	3088	3459	1549	1648	3386	1532	2016
	575	1540	2017	1252	1123	2937	1624	2023		575	1312	1904	1260	1276	2747	1825	1942		575	1606	2073	1331	1250	1816	799	1772		575	2952	3345	1706	1530	3177	1524	1994
	576	1571	2184	1521	1150	2630	1644	2053		576	1483	2011	1636	1151	2676	1961	1881		576	1691	1973	1392	1277	1730	818	1707		576	3131	3180	1534	1744	3299	1685	2091
	577	1343	2039	1347	1143	2903	1439	2194		577	1304	1917	1453	1117	2638	1949	1899		577	1720	1870	1408	1251	1839	833	1615		577	3056	3276	1544	1479	3339	1620	2044
	578	1441	2109	1626	1139	2743	1490	2228		578	1423	2055	1293	1344	2309	1972	1912		578	1699	2031	1387	1116	1769	755	1642		578	3022	3156	1533	1637	3186	1652	1965
	579	1299	1987	1531	1245	2989	1795	2000		579	1283	1959	1342	1249	2621	1722	1973		579	1725	1919	1407	1217	1776	769	1915		579	3246	3076	1605	1441	3314	1765	1901
	580	1266	1871	1683	1255	2695	1676	2076		580	1314	1992	1685	1283	2807	1830	1941		580	1790	2153	1428	1267	1773	930	1640		580	3119	3271	1623	1569	3177	1664	1922
	581	1406	2165	1658	1250	2674	1739	2072		581	1503	2042	1639	1266	2951	1923	2291		581	1598	2108	1196	1279	1734	846	1757		581	3113	3108	1553	1582	3239	1600	2005
	582	1537	1906	1492	1236	2791	1517	1957		582	1279	1927	1719	1118	2731	2068	2234		582	1915	1961	1330	1290	1774	795	1720		582	3217	3368	1620	1712	3456	1573	2197
	583	1535	1952	1729	1031	2875	1116	1964		583	1438	2190	1537	1226	2906	1673	2088		583	1843	2105	1216	1125	1739	930	1803		583	3192	3226	1608	1537	3393	1646	1812
	584	1304	1933	1699	1122	2857	1587	2004		584	1370	2057	1550	1253	2713	1706	1995		584	1696	1995	1158	1174	1805	828	1805		584	3304	3241	1643	1507	3215	1489	1929
	585	1333	2128	1722	1455	2808	1243	1954		585	1322	1881	1631	1263	2816	1925	2059		585	1850	1855	1272	1233	1639	845	1946		585	3244	3208	1412	1718	3281	1576	2084
	586	1462	2292	1692	1039	2667	1457	1868		586	1354	1837	1615	1170	2810	1964	1850		586	1577	2069	1209	1356	1747	941	1746		586	3175	3437	1672	1490	3254	1654	2111
	587	1522	2088	1703	1156	2953	1262	2260		587	1401	2005	1670	1183	2739	1893	1983		587	1768	2175	1300	1316	1752	865	1825		587	3186	3323	1554	1571	3373	1545	1994
	588	1379	2078	1539	1144	2864	1243	1861		588	1305	2078	1651	1286	2848	1971	1984		588	1656	2045	1302	1280	1732	796	1829		588	3050	3332	1684	1658	3238	1554	2013
	589	1150	2122	1475	1202	2827	1182	2202		589	1402	2082	1676	1214	2689	1866	2002		589	1657	2026	1401	1177	1795	923	1795		589	3076	3450	1522	1668	3367	1617	2102
	590	1521	2185	1515	1131	2765	1301	2047		590	1395	1866	1489	1386	2695	1961	2149		590	1752	1976	1288	1203	1769	908	1875		590	3071	3230	1504	1570	3318	1706	1972
	591	1301	2133	1768	1233	2644	1625	2327		591	1450	2050	1602	1174	2552	1841	2043		591	1744	2117	1364	1211	1857	790	1620		591	3030	3462	1623	1498	3578	1804	2016
	592	1226	1892	1659	1243	2687	1666	1857		592	1490	1900	1698	1256	2889	1946	1988		592	1671	1970	1268	1159	1718	781	1686		592	3290	3384	1546	1582	3360	1702	1837
	593	1234	1596	1648	1073	2814	1524	2008		593	1428	1946	1661	1211	2684	1806	1825		593	1905	1983	1261	1224	1711	818	1511		593	3339	3500	1550	1613	3432	1697	2015
	594	1426	2187	1609	1133	3011	1338	1845		594	1351	1819	1585	1260	2699	1939	2108		594	1974	1935	1451	1162	1823	823	1957		594	3127	3337	1647	1501	3482	1631	2123
	595	1375	1644	1674	1104	2770	1216	1861		595	1498	1874	1543	1171	2718	2006	2093		595	1651	1996	1200	1395	1646	800	1787		595	3289	3494	1571	1652	3396	1625	1956
	596	1538	1960	1657	1144	2882	1092	2106		596	1214	1953	1377	1166	2769	1850	2089		596	1807	2023	1304	1166	1624	798	1731		596	3187	3491	1707	1306	3305	1638	1942
	597	1350	1964	1504	1171	2785	1434	1942		597	1268	1979	1543	1263	2848	1847	2183		597	1782	2076	1219	1241	1825	738	1591		597	3248	3437	1292	1645	3478	1655	2004
	598	1491	2017	1527	1108	2817	1197	2199		598	1397	1959	1484	1306	2825	1886	2453		598	1837	2099	1345	1274	1859	852	1965		598	3446	3445	1603	1451	3543	1781	1984
	599	1517	2068	1594	1251	3024	1238	2020		599	1303	1965	1612	1074	2842	1938	2047		599	1719	1992	1274	1394	1912	809	1862		599	3230	3295	1603	1553	3519	1815	2165
	600	1610	2289	1665	1124	2677	1290	2213		600	1346	1828	1375	1218	2940	1858	2174		600	1774	1915	1343	1269	1758	824	1894		600	3177	3465	1597	1477	3422	1811	1955
	601	1398	2173	1454	1157	2785	1599	2034		601	1334	2023	1602	1204	2758	1852	1917		601	1756	2079	1291	1152	1842	750	1641		601	3218	3366	1775	1482	3212	1668	2211
	602	1418	2259	1427	994	2924	1263	2059		602	1373	1925	1339	1251	2716	1864	2345		602	1739	1989	1374	1218	1803	885	1941		602	3070	3250	1653	1389	3457	1689	1917
	603	1302	1724	1667	1093	2768	1114	2215		603	1417	1889	1508	1270	2350	1972	1939		603	1715	2178	1362	1270	1843	840	1833		603	3314	3457	1529	1311	3371	1747	2083
	604	1533	1724	1865	1127	2815	1245	1851		604	1464	1875	1550	1188	2918	1826	2278		604	1747	2065	1374	1288	1720	958	1749		604	3099	3405	1717	1355	3185	1827	1955
	605	1468	2032	1459	1116	2825	1291	2158		605	1522	1736	1502	1138	2580	1954	2135		605	1840	2216	1341	1330	1779	877	1735		605	3316	3461	1488	1403	3579	1708	2046
	606	1420	1878	1508	1300	2638	1232	1885		606	1415	1947	1454	1212	2786	1857	1989		606	1614	2121	1553	1232	1857	972	1950		606	3352	3193	1757	1491	3520	1624	1859
	607	1508	1804	1640	1177	2477	1223	2070		607	1390	1917	1667	1189	2780	1822	2138		607	1717	1821	1347	1248	1773	958	1788		607	3246	3297	1504	1397	3367	1552	2055
	608	1519	1920	1777	1311	2623	1585	2172		608	1485	2004	1568	1252	2642	1877	2095		608	1781	2154	1384	1325	1657	892	1589		608	3078	3269	1837	1416	3462	1548	1964
	609	1468	2132	1441	1137	2710	1377	1930		609	1284	1917	1611	1196	2893	1902	1941		609	1874	2095	1318	1361	1628	794	1950		609	3217	3344	1679	1528	3394	1691	1925
	610	1510	2073	1519	1145	2802	1220	1958		610	1345	1885	1353	1072	2721	1874	1919		610	1574	1960	1244	1288	1618	862	1969		610	3364	3510	1595	1460	3199	1593	1995
	611	1476	1850	1786	1205	2836	1297	1945		611	1471	1869	1450	1253	2854	1823	2316		611	1646	2153	1365	1193	1890	917	1815		611	3317	3277	1472	1543	3368	1714	1999
	612	1323	1809	1413	1112	2459	1202	2333		612	1474	2045	1419	1253	2763	1695	2136		612	1773	2008	1493	1062	1629	874	1790		612	3090	3409	1466	1375	3592	1564	1914
	613	1306	1816	1520	1192	2903	1221	1953		613	1317	2040	1363	1383	2903	1979	2050		613	1726	1914	1257	1204	1621	738	1900		613	3203	3197	1477	1333	3354	1668	2072
	614	1407	2106	1768	1132	2810	1051	2132		614	1448	1915	1324	1124	2851	1901	2080		614	1854	2029	1247	1188	1734	681	1825		614	3415	3274	1644	1456	3339	1698	1988
	615	1330	2032	1557	1167	2834	1312	2086		615	1213	1842	1613	1313	2485	1812	2057		615	1920	2102	1275	1278	1814	793	1818		615	3321	2995	1501	1445	3182	1750	1781
	616	1419	2110	1610	1147	2701	1215	2059		616	1375	2050	1629	1167	2722	1914	2038		616	1772	2023	1241	1350	1828	893	1942		616	3062	3182	1517	1419	3266	1531	1993
	617	1407	2290	1432	1296	2704	1232	2074		617	1449	1957	1717	1220	2631	1944	2192		617	1820	2204	1434	1293	1721	756	1795		617	3219	3117	1696	1437	3281	1660	2104
	618	1423	2113	1535	1006	2871	1229	2034		618	1358	1930	1606	1287	2852	1759	2001		618	1835	1969	1435	1172	1905	843	1842		618	3380	2944	1477	1468	3180	1571	1930
	619	1331	1764	1735	1196	2669	1304	1869		619	1442	1906	1649	1117	2838	1796	1844		619	1685	2141	1353	1320	1686	858	1767		619	3293	2880	1508	1434	3204	1597	1789
	620	1342	1703	1229	1108	2642	1261	2172		620	1255	1852	1711	1230	2640	1683	2145		620	1721	2051	1402	1143	1695	781	1754		620	3276	2784	1542	1423	3195	1571	1724
	621	1262	2106	1736	1318	2800	1318	1986		621	1691	2033	1658	1216	3029	1748	2115		621	1830	2122	1270	1176	1925	879	1596		621	3163	3102	1503	1633	3006	1588	1896
	622	1441	1910	1716	1028	2763	1342	2205		622	1348	1835	1622	1224	2786	1722	1986		622	1731	1919	1464	1193	1685	771	1957		622	3088	2797	1357	1495	3150	1570	1879
	623	1438	2210	1412	1183	2613	1106	1973		623	1502	1681	1565	1186	2680	1635	2079		623	1744	2042	1395	1437	1677	845	1717		623	3067	2937	1502	1367	2975	1575	1657
	624	1361	2268	1755	1121	2942	1779	2174		624	1500	2111	1713	1228	2846	1825	2112		624	1752	1909	1412	1209	1873	900	1827		624	3235	3017	1457	1637	2996	1603	1900
	625	1381	2052	1603	1178	2728	1860	2143		625	1188	1908	1558	1120	2397	1885	2061		625	1785	1942	1349	1151	1826	771	1768		625	3281	2849	1524	1475	3043	1477	1941
	626	1500	2031	1492	1231	2797	1844	1974		626	1472	1896	1638	1084	2852	1894	1966		626	1790	2137	1217	1128	1836	791	1854		626	3022	2835	1467	1639	2932	1487	1833
	627	1485	2109	1715	977	2697	1852	2111		627	1443	2039	1804	1302	2853	1830	2129		627	1811	1958	1399	1288	1844	881	1874		627	3126	2887	1541	1533	3064	1393	1896
	628	1433	1981	1761	1175	2415	1947	2125		628	1506	2016	1876	1308	2747	1855	2101		628	1650	2032	1437	1327	1854	765	1881		628	2913	2733	1334	1403	2927	1401	1918
	629	1314	2085	1837	1102	2763	1822	2038		629	1251	1875	1636	1126	2738	1925	2010		629	1791	2128	1449	1305	1867	847	1696		629	3078	2747	1482	1437	2815	1396	1901
	630	1463	2068	1440	1008	2658	1826	2122		630	1455	2035	1692	1240	2822	1891	1959		630	1713	1887	1272	1355	1695	765	1737		630	2998	2742	1353	1451	2869	1613	1922
	631	1457	2087	1523	1128	2775	1915	2020		631	1466	1889	1718	1109	2662	1667	2037		631	1685	2041	1478	1327	1696	848	1842		631	2948	2541	1167	1445	2799	1338	1728
	632	1151	2191	1523	1284	2645	2056	1814		632	1320	1917	1446	1253	2816	1848	2097		632	1644	2149	1356	1179	1835	795	1936		632	2920	2504	1365	1479	2883	1444	1964
	633	1485	2098	1531	1166	2821	1836	1802		633	1350	2067	1595	1160	2792	1816	1855		633	1800	1953	1478	1447	1623	837	1758		633	3027	2516	1272	1293	2719	1355	2028
	634	1460	2044	1615	1043	2651	1981	2019		634	1404	2069	1464	1339	2808	1916	2058		634	1655	2227	1377	1376	1721	876	1978		634	2807	2465	1152	1478	2551	1225	1934
	635	1502	2167	1582	1027	2731	1899	2134		635	1298	1902	1483	1250	2831	1763	2031		635	1684	2026	1455	1385	1730	803	1860		635	2826	2385	1323	1349	2891	1240	1709
	636	1427	2247	1663	1103	2794	1930	2098		636	1321	1760	1541	1218	2853	1951	2023		636	1852	2093	1258	1242	1595	840	1861		636	2851	2442	1213	1375	2638	1358	1885
	637	1423	1937	1689	1270	2794	1952	2141		637	1355	1935	1682	1116	2752	1856	2243		637	1833	1988	1316	1169	1748	836	1837		637	2767	2311	1312	1461	2607	1281	1699
	638	1457	1944	1623	1211	2887	1970	2010		638	1479	1919	1511	1217	2542	1853	2108		638	1804	2158	1287	1232	1679	764	1922		638	2792	2376	1172	1334	2765	1399	1798
	639	1466	1944	1506	1170	2860	1917	2127		639	1296	2005	1756	1046	2725	1831	2044		639	1725	2149	1293	1307	1627	908	1867		639	2578	2216	1333	1370	2607	1241	1795
	640	1473	2107	1755	1132	2660	1952	2007		640	1440	1957	1608	1269	2628	1858	2184		640	1833	2093	1134	1096	1774	869	1839		640	2657	2281	1153	1429	2606	1332	1781
	641	1340	1860	1584	1205	2703	1804	2217		641	1431	1839	1606	1198	2684	1835	2175		641	1735	1986	1257	1096	1624	779	1817		641	2690	2144	1207	1421	2666	1285	1765
	642	1259	2133	1633	1125	2815	1817	2089		642	1319	2010	1586	1109	2800	1705	2124		642	1756	2024	1358	1297	1723	830	1805		642	2545	2264	1353	1512	2693	1013	1854
	643	1279	2197	1381	1157	2895	1860	1959		643	1270	1901	1460	1222	2740	1765	1889		643	1781	2045	1497	1136	1712	675	1731		643	2512	2162	1258	1348	2686	1065	1695
	644	1489	2154	1747	1271	2661	1933	2018		644	1435	1930	1614	1161	2639	1923	1899		644	1801	2192	1396	1191	1772	889	1789		644	2513	1956	1311	1483	2333	1216	2076
	645	1352	2138	1572	1221	2831	1669	2109		645	1284	1717	1566	1202	2860	1909	1733		645	1764	1995	1353	1255	1926	978	1857		645	2315	2324	1369	1463	2704	1176	1969
	646	1409	1968	1650	1134	2903	1876	2055		646	1404	1815	1680	1167	2715	1928	2091		646	1910	2224	1359	1274	1696	860	1742		646	2467	2223	1214	1415	2662	1136	1862
	647	1445	2142	1644	1088	2807	1918	2039		647	1274	1890	1659	1139	2548	1859	2104		647	1749	2166	1226	1267	1785	880	1694		647	2435	1983	1219	1257	2506	1368	1691
	648	1343	2055	1703	1257	2998	1837	2208		648	1345	2105	1633	1174	2577	1730	1638		648	1847	1996	1270	1173	1599	857	1729		648	2310	2045	1254	1514	2470	1028	1650
	649	1415	2043	1600	1088	2903	1987	1877		649	1283	1911	1484	1034	2885	1774	2029		649	1763	2038	1311	1168	1847	815	1897		649	2469	2125	1115	1353	2487	1086	1752
	650	1511	1860	1685	1145	2690	1818	2250		650	1355	1954	1457	1165	2580	1753	2155		650	1742	1983	1283	1327	1755	894	1827		650	2445	2128	1288	1308	2494	1062	1737
	651	1425	1971	1589	1404	2629	2017	2116		651	1405	1841	1577	1366	2874	1912	1828		651	1725	2109	1145	1182	1786	814	1881		651	2323	1939	1181	1290	2605	1046	1836
	652	1481	1555	1541	1274	2742	1925	1916		652	1430	1918	1538	1228	2658	1832	2079		652	1863	2048	1529	1140	1837	745	1929		652	2252	1980	1385	1326	2491	992	1781
	653	1551	1974	1566	1138	2878	1912	2211		653	1338	1768	1608	1159	2720	1775	2054		653	1910	2143	1394	1101	1586	845	1781		653	2362	2050	1180	1446	2410	874	1710
	654	1277	1988	1585	1220	2934	1893	2096		654	1450	2048	1553	1031	2884	1802	1975		654	1796	2117	1202	1325	1675	896	1810		654	2338	2191	1284	1337	2360	989	1826
	655	1517	2215	1588	1162	2680	1873	1902		655	1330	1875	1645	1291	2669	1783	2103		655	1803	2058	1455	1244	1749	818	1833		655	2284	1963	1338	1306	2546	1117	1792
	656	1440	2045	1715	1104	2710	1701	1810		656	1349	1850	1636	1294	2679	1877	1965		656	1906	1957	1109	1193	1674	755	1787		656	2174	2067	1183	1226	2338	1002	1631
	657	1425	2354	1523	1269	2822	1896	1890		657	1482	1870	1708	1131	2725	1987	2001		657	2065	2099	1540	1334	1751	815	1848		657	2237	1780	1230	1306	2409	1026	1834
	658	1471	2194	1724	1029	2841	1812	1989		658	1463	1743	1662	1125	2642	1786	1939		658	1859	2016	1406	1356	1717	771	1636		658	2097	2064	1176	1389	2576	996	1858
	659	1402	2088	1953	1135	2944	2086	1894		659	1457	1912	1693	1219	2494	1877	2217		659	1861	1980	1321	1356	1778	900	1902		659	2149	2067	1404	1494	2513	1101	1842
	660	1596	2106	1738	1061	2875	2058	2116		660	1332	1936	1642	1230	2699	1936	2072		660	1705	1880	1321	1363	1768	856	1952		660	2260	1737	1237	1354	2468	982	1869
	661	1513	2164	1878	1339	2860	1835	2254		661	1420	1788	1629	1212	2740	1943	2035		661	1626	2063	1241	1149	1620	874	1738		661	2005	1782	1163	1322	2249	877	1793
	662	1546	1788	1746	1189	3153	1940	2179		662	1322	1919	1697	1150	2719	1803	2177		662	1697	1962	1326	1328	1803	890	1793		662	1939	1833	1325	1393	2303	903	1704
	663	1445	1819	1621	1355	2923	1935	2115		663	1358	2022	1496	1178	2720	1848	1956		663	1754	2158	1320	1151	1966	909	1827		663	2059	1890	1365	1414	2434	841	1858
	664	1467	2018	1750	1083	2777	1916	2019		664	1485	1915	1489	1240	2718	1700	1847		664	1705	2243	1399	1285	1895	722	1650		664	1892	1738	1418	1271	2208	900	1783
	665	1471	1894	1788	1082	2774	1947	2130		665	1300	1834	1695	1526	2647	1844	1950		665	1774	2138	1330	1234	1776	810	2053		665	1888	1671	1376	1319	2303	855	1765
	666	1540	1876	1654	1086	2416	1960	1873		666	1353	2019	1556	1242	2676	1865	2082		666	1688	2033	1310	1163	1955	928	1865		666	1855	1846	1151	1130	2240	1073	1736
	667	1529	1971	1627	1198	2715	1806	2062		667	1342	1860	1792	1252	2632	1905	1792		667	1810	2081	1436	1271	1669	824	1633		667	2065	1855	1125	1247	2481	705	1649
	668	1343	2200	1754	1220	2879	1956	1800		668	1442	1847	1658	1068	2636	1790	2058		668	1881	2101	1226	1289	1698	820	1782		668	1987	1819	1408	1240	2316	811	1696
	669	1268	2056	1509	983	2854	2040	2127		669	1365	1869	1689	1192	2840	1990	1932		669	1863	2106	1331	1299	1710	823	1850		669	1865	1908	1256	1340	2170	1134	1728
	670	1339	1938	1526	1191	2637	1934	2132		670	1489	1851	1666	1219	2782	1864	1892		670	1871	2191	1341	1330	1666	800	1814		670	1759	1689	1094	1323	2322	946	1733
	671	1409	2054	1754	1035	2748	1935	2088		671	1374	1847	1459	1235	2542	1831	2061		671	1617	1985	1096	1287	1717	939	1833		671	1711	1615	1231	1235	2201	1203	1696
	672	1473	1961	1631	1148	2772	1887	2104		672	1477	1994	1574	1212	2764	1843	1897		672	1779	2057	1258	1239	1798	771	1751		672	1919	1704	1216	1160	2213	946	1600
	673	1288	2025	1691	1115	2767	1911	2180		673	1486	1931	1502	1244	2667	1741	1997		673	1828	2200	1438	1385	1794	820	1912		673	1687	1707	1214	1254	2155	793	1692
	674	1629	2009	1608	1315	2860	1815	1827		674	1326	1892	1524	1275	2658	1823	1816		674	1818	1963	1429	1154	1736	929	1682		674	1875	1835	1361	1296	2277	907	1657
	675	1444	2195	1553	1147	2901	1857	1922		675	1418	1860	1565	1206	2603	1855	2128		675	1689	2036	1374	1281	1739	736	1797		675	1828	1671	1178	1237	2235	1015	1800
	676	1502	1885	1509	1259	2809	2030	2307		676	1436	1959	1614	1089	2276	1668	1977		676	1696	2093	1255	1359	1677	893	1968		676	1880	1822	1264	1274	2183	774	1563
	677	1462	2200	1727	1113	2811	1914	2069		677	1521	2041	1456	1170	2830	2139	1989		677	1720	2008	1298	1187	1837	935	1795		677	1740	1795	1185	1145	2232	824	1877
	678	1361	2061	1902	1084	2862	1848	2084		678	1482	1793	1361	1232	2621	1950	2216		678	1864	1959	1257	1347	1774	763	1825		678	1859	1817	1411	1280	2104	964	1769
	679	1374	2184	1510	1263	2617	1879	2126		679	1356	1864	1665	1124	2829	1760	2112		679	1761	1889	1344	1233	1587	857	1616		679	1729	1713	1293	1340	2094	845	1658
	680	1563	2014	1627	1222	2744	2100	1899		680	1259	1945	1442	1212	2800	1821	1938		680	1803	2117	1398	1254	1686	853	1937		680	1841	1679	1232	1222	2047	875	1736
	681	1546	2041	1904	1138	2776	1969	2019		681	1335	1938	1318	1257	2672	1981	1925		681	1763	2139	1470	1040	1820	820	1808		681	1740	1720	1312	1196	2127	708	1761
	682	1351	1946	1477	1223	2606	1943	2057		682	1278	1914	1543	1044	2685	1926	1960		682	1639	1879	1335	1186	1784	864	1977		682	1779	1721	1202	1339	2134	770	1879
	683	1427	2215	1566	1329	2424	1957	2054		683	1351	1883	1612	1238	2419	1871	2050		683	1916	2013	1102	1339	1571	929	1760		683	1854	1716	1279	1388	2066	811	1907
	684	1513	2215	1650	1231	2846	1896	2051		684	1337	2059	1457	1213	2769	1921	1967		684	1621	2059	1255	1281	1806	861	1778		684	1833	1774	940	1320	2120	882	1757
	685	1544	1993	1564	1235	2869	2120	2051		685	1253	1845	1523	1195	2582	1937	2047		685	1615	2127	1376	1143	1805	942	2016		685	1838	1773	1116	1368	2255	12	1690
	686	1481	1899	1746	1159	2816	1918	2083		686	1195	1837	1633	1029	2859	1812	1908		686	1712	2056	1471	1309	1829	795	1921		686	1717	1913	1378	1338	2110	948	1757
	687	1512	2071	1700	1109	2677	2026	1919		687	1327	1778	1500	1092	2489	1700	1794		687	1884	2069	1376	1140	1783	741	1911		687	1615	1816	1031	1416	2171	681	1632
	688	1349	2182	1669	1060	2866	1933	2260		688	1400	1769	1511	1172	2644	1766	1900		688	1894	2011	1300	1276	1734	791	1878		688	1716	1718	1188	1237	2140	878	1578
	689	1522	1961	1517	1074	2923	1956	1888		689	1374	1872	1617	1203	2307	1903	1957		689	1794	2107	1239	1264	1834	913	1830		689	1646	1713	1259	1346	2185	889	1760
	690	1592	2041	1621	1291	2873	1979	1994		690	1413	2107	1688	1301	2597	1931	1916		690	1748	1910	1409	1251	1792	727	1827		690	1672	1622	1278	1458	2216	798	1628
	691	1571	2088	1660	1199	2849	1854	2143		691	1327	1902	1748	1138	2570	1784	1738		691	1712	1983	1442	1389	1849	802	1767		691	1757	1647	1270	1181	2257	820	1786
	692	1360	2071	1756	1156	2708	1966	2008		692	1242	2015	1725	1252	2675	1946	2011		692	1747	2021	1321	1223	1800	873	1823		692	1654	1733	1370	1508	2083	812	1878
	693	1505	1890	1779	1147	2837	1861	1955		693	1310	2000	1509	1195	2621	1745	2036		693	1599	2069	1308	1131	1790	965	1875		693	1696	1653	1430	1294	2012	834	1653
	694	1363	2071	1641	1182	3021	2108	1967		694	1280	1831	1474	1216	2551	1926	1905		694	1885	2187	1285	1426	1847	742	1900		694	1603	1622	1321	1312	2027	885	1703
	695	1374	1648	1540	1164	2935	2049	1922		695	1466	1957	1653	1287	2731	1763	2005		695	1770	1816	1475	1288	1626	885	1839		695	1624	1614	1293	1257	2193	792	1524
	696	1445	2063	1616	1359	2631	1990	1853		696	1281	1707	1604	1190	2904	1812	2004		696	1743	1992	1318	1308	1774	853	1846		696	1574	1658	1487	1261	2021	876	1674
	697	1397	1835	1584	1236	2793	1934	2185		697	1352	1924	1472	1114	2639	1770	2002		697	1867	1995	1401	1219	1711	737	1817		697	1727	1535	1369	1248	2062	762	1551
	698	1508	1837	1627	1078	2910	1972	1922		698	1504	1901	1587	1174	2697	1890	1924		698	1944	2063	1125	1286	1722	803	1589		698	1727	1667	1218	1439	2053	932	1722
	699	1500	1904	1597	1301	2895	1936	2221		699	1426	1804	1713	1113	2813	1775	1859		699	1730	2002	1127	1300	1701	829	1885		699	1836	1574	1280	1247	1988	NaN	1638
	700	1540	1944	1581	1305	2963	1954	2059		700	1242	1925	1495	1175	2730	1954	1846		700	1850	2194	1252	1277	1731	979	1891		700	1633	1609	1161	1394	2024	750	1877
	701	1423	2025	1789	1102	2782	1797	2169		701	1423	1868	1469	1365	2559	1703	1778		701	1728	1952	1242	1219	1823	899	1719		701	1492	1742	1331	1236	1978	805	1577
	702	1609	2123	1488	1352	2867	2030	2018		702	1450	1858	1525	1212	2410	1851	2008		702	1805	1966	1398	1262	1733	741	1813		702	1590	1894	1269	1290	1986	899	1857
	703	1463	2219	1644	1138	2729	2084	2044		703	1401	1732	1750	1100	2555	1701	1974		703	1756	2083	1223	1331	1760	789	1875		703	1609	1551	1139	1378	1870	820	1828
	704	1660	1761	1625	1149	2592	2014	1966		704	1411	1831	1743	1194	2671	1781	1740		704	1976	2093	1334	1159	1836	900	1855		704	1611	1630	1195	1259	2296	794	1559
	705	1477	2104	1505	1222	2665	1954	2063		705	1496	1918	1506	1306	2631	1906	1885		705	1679	2009	1290	1238	1653	773	1822		705	1577	1533	1374	1389	1909	881	1726
	706	1463	2116	1498	1234	2961	2035	2108		706	1328	1727	1480	1170	2559	1848	2006		706	1641	2104	1400	1195	1723	837	1884		706	1688	1710	1200	1271	2071	1001	1733
	707	1483	1877	1676	1227	2319	1947	2308		707	1369	1864	1479	1130	2775	1879	2128		707	1788	1897	1425	1313	1694	791	1716		707	1699	1638	1431	1203	2187	897	1809
	708	1333	1661	1689	1158	2918	1984	1828		708	1300	1833	1491	1030	2688	1843	1988		708	1698	2150	1408	1191	1692	911	1895		708	1633	1737	1246	1384	2034	956	1739
	709	1525	1820	1623	1089	2656	1873	1913		709	1463	1924	1580	1278	2908	1799	1882		709	1762	2098	1417	1339	1773	884	1608		709	1552	1642	1247	1261	1971	966	1520
	710	1553	2044	1733	1208	2815	1873	1944		710	1297	1810	1481	1165	2810	1884	2149		710	1714	1977	1292	1332	1657	726	1722		710	1766	1636	1132	1308	1914	1017	1741
	711	1618	2146	1512	1142	2908	2004	2105		711	1368	1799	1557	1248	2611	1954	1911		711	1808	2001	1159	1442	1897	773	1809		711	1653	1484	1288	1213	1812	913	1702
	712	1542	2075	1719	1233	2720	2017	2110		712	1269	1896	1620	1139	2930	1835	2017		712	1726	2169	1363	1346	1762	949	1855		712	1580	1679	1213	1287	1993	1053	1529
	713	1605	2022	1666	939	2691	2060	1983		713	1482	1854	1415	1297	2583	1693	1869		713	1850	2079	1300	1193	1774	867	1843		713	1654	1692	1228	1387	1863	934	1427
	714	1380	2210	1790	1209	2270	1920	2072		714	1355	1897	1790	1104	2578	1908	1953		714	2010	2161	1278	1295	1793	745	1741		714	1616	1520	1328	1467	1925	944	1680
	715	1474	1880	1625	1080	2731	1730	1971		715	1373	2031	1578	1280	2919	2065	2068		715	1714	1924	1404	1129	1816	711	1606		715	1653	1547	1331	1362	1996	886	1762
	716	1400	2065	1576	1218	2718	1875	2131		716	1397	2025	1429	1262	2941	1917	1943		716	1709	2118	1355	1283	1663	822	1757		716	1629	1685	1294	1192	1863	858	1653
	717	1482	1980	1618	1168	2766	2049	2183		717	1358	1959	1378	1132	2620	1877	1826		717	1724	1994	1301	1328	1736	766	1869		717	1673	1700	1239	1204	1813	763	1681
	718	1552	2194	1643	1124	2494	1799	1987		718	1395	2002	1718	1282	2710	1856	1751		718	1848	2027	1180	1380	1875	767	1608		718	1501	1822	1194	1433	1944	803	1820
	719	1505	2086	1464	1196	2616	1950	2170		719	1345	1924	1562	1274	2674	1757	1900		719	1844	2142	1374	1277	1731	757	1939		719	1688	1562	1325	1281	1867	834	1707
	720	1573	1858	1571	1359	2859	1948	1909		720	1554	1839	1648	1096	2861	1721	1845		720	1883	2145	1255	1423	1796	799	1811		720	1566	1641	1209	1386	1946	950	1536
	721	1671	1756	1664	1366	2344	2034	1891		721	1422	1807	1368	1157	2809	1746	1901		721	1901	2250	1286	1301	1848	852	1832		721	1538	1719	1336	1252	1800	925	1658
	722	1366	1907	1637	1312	2689	1869	2037		722	1322	1764	1530	1199	2721	1873	1976		722	1889	2055	1257	1201	1677	787	1732		722	1540	1798	1249	1269	1819	816	1606
	723	1467	2019	1501	1446	2880	1956	2181		723	1234	1785	1383	1254	2746	1829	1953		723	1867	2001	1304	1312	1816	679	1713		723	1394	1608	1262	1279	1816	673	1734
	724	1513	2064	1449	1159	2807	1922	2042		724	1440	1702	1417	1103	2752	1775	2099		724	1846	1886	1345	1069	1779	841	1709		724	1730	1682	1126	1414	2022	765	1652
	725	1287	1933	1757	1197	2735	1932	2268		725	1315	1869	1614	1271	2783	1926	1889		725	1834	1997	1208	1268	1741	1004	1827		725	1677	1565	1243	1078	1921	713	1593
	726	1593	-1	1597	1023	2878	1936	2003		726	1373	1830	1570	1140	2622	1759	2099		726	1842	1927	1457	1171	1778	746	1903		726	1591	1647	1166	1291	1846	912	1693
	727	1555	1991	1475	1256	2763	1960	2040		727	1455	1841	1500	1236	2633	1916	1907		727	1814	2213	1196	1132	1792	866	1767		727	1608	1714	1326	1248	1972	925	1612
	728	1572	1723	1556	1009	2680	2003	1897		728	1334	1766	1593	1137	2609	1847	2113		728	1839	2033	1392	1310	1700	802	1835		728	1636	1741	1309	1278	1916	943	1613
	729	1507	1771	1394	1130	2626	1907	2280		729	1249	1980	1581	1199	2810	1821	1919		729	1817	2042	1471	1254	1760	827	1788		729	1682	1712	1321	1254	1710	714	1624
	730	1512	1841	1493	1160	2832	1876	1932		730	1358	2078	1510	1312	2811	1751	1991		730	1776	2168	1388	1362	1568	734	1755		730	1506	1646	1429	1105	1893	897	1585
	731	1555	2023	1678	1157	2607	1986	1873		731	1379	1653	1122	1272	2623	1629	1962		731	1820	2098	1343	1198	1807	902	1784		731	1494	1561	1249	1504	1860	901	1413
	732	1604	1925	1683	1062	2709	2093	2130		732	1323	1788	1467	1457	2537	1691	1861		732	1841	2030	1506	1269	1848	804	1890		732	1527	1820	1356	1256	1754	799	1507
	733	1358	2133	1405	1213	2736	2066	2083		733	1321	1973	1432	1236	2868	1797	1785		733	1680	2056	1229	1314	1782	855	1839		733	1609	1524	1077	1293	1772	786	1529
	734	1447	2113	1590	1078	2581	1968	2168		734	1401	1837	1566	1211	2796	1875	2109		734	1852	1952	1300	1204	1767	773	1936		734	1506	1588	1245	1338	1880	856	1515
	735	1414	1897	1495	1197	2871	1853	1904		735	1422	1760	1537	1250	2765	1951	1837		735	1808	2187	1217	1202	1769	703	1737		735	1469	1694	1241	1111	1800	724	1624
	736	1376	1744	1294	1070	2702	1769	2149		736	1242	1950	1640	1204	2711	1919	2002		736	1681	2022	1333	1198	1776	746	1690		736	1518	1576	1172	1213	1860	964	1564
	737	1481	2226	1614	1413	2696	1974	2147		737	1272	1931	1511	1209	2516	1877	1947		737	1718	1943	1533	1433	1762	918	1936		737	1454	1568	1203	1117	1868	881	1595
	738	1535	2179	1608	1130	2871	1972	2089		738	1379	1937	1445	1093	2810	1818	1987		738	1836	2233	1354	1382	1665	776	1839		738	1563	1704	1145	1320	1731	856	1673
	739	1690	1958	1593	1205	2813	1982	2087		739	1221	1991	1452	1296	2711	1945	1934		739	1716	1947	1348	1436	1817	746	1752		739	1491	1571	1365	1199	1919	921	1634
	740	1561	2108	1507	1250	1910	1909	2054		740	1274	1794	1507	1196	2764	1790	1939		740	1604	1970	1309	1221	1674	866	1773		740	1536	1705	1145	1275	1956	853	1601
	741	1422	2256	1597	1061	2746	1952	1922		741	1371	1806	1608	1273	2671	1708	1841		741	1882	2182	1378	1351	1623	712	1734		741	1616	1513	1245	1293	1622	875	1610
	742	1586	2039	1551	1252	2684	1935	2119		742	1271	1819	1334	1247	2907	1939	1967		742	1712	1974	1322	1242	1756	837	1788		742	1458	1699	1140	1323	1845	671	1700
	743	1391	2280	1533	1100	3005	1910	2186		743	1451	1985	1818	1208	2758	1733	1918		743	1754	2107	1499	1355	1800	918	1876		743	1739	1602	1278	1225	1619	712	1533
	744	1219	2025	1765	1239	2989	2042	2128		744	1277	2001	1455	1131	2627	1923	2068		744	1731	1753	1369	1326	1827	838	1994		744	1530	1751	1193	1273	1735	926	1641
	745	1281	2182	1551	1179	2905	1909	1907		745	1400	1834	1547	1104	2541	1803	2019		745	1764	2196	1377	1270	1761	759	1788		745	1623	1553	1111	1349	1879	853	1657
	746	1460	2306	1740	1453	2698	1970	2203		746	1297	1855	1463	1120	2831	1820	2003		746	1752	2017	1350	1197	1850	800	1869		746	1531	1702	1291	1228	1706	659	1604
	747	1393	2160	1718	1171	2955	2031	2050		747	1408	1851	1601	1191	2710	1943	1904		747	1854	1858	1435	1251	1604	952	1839		747	1604	1569	1218	1356	1708	760	1592
	748	1438	2018	1443	1276	2648	2017	2253		748	1453	1807	1614	1162	2713	1701	1963		748	1737	1927	1411	1249	1779	760	1816		748	1434	1758	1228	1411	1924	720	1512
	749	1438	2076	1667	1135	2721	1920	2143		749	1358	1873	1523	1066	2784	1809	1898		749	1679	1896	1465	1202	1765	925	1755		749	1624	1661	1362	1256	1879	786	1727
	750	1431	2091	1675	1316	2706	1971	2052		750	1431	1669	1627	1275	2591	1913	1862		750	1879	2041	1321	1153	1718	873	1844		750	1652	1585	1176	1329	1760	756	1646
	751	1305	1748	1714	1235	2560	1979	2092		751	1247	1781	1578	1289	2277	1755	1833		751	1731	2109	1392	1317	1711	741	1764		751	1762	1656	1339	1079	1736	787	1627
	752	1415	1990	1580	1072	2689	2128	2045		752	1402	1842	1288	1271	2736	1723	1863		752	1739	1929	1557	1248	1665	880	1958		752	1683	1686	1244	1278	1892	818	1651
	753	1574	2141	1697	1167	2802	2126	1988		753	1399	1949	1408	1210	2653	1909	1927		753	1730	1904	1407	1266	1765	789	1880		753	1528	1527	1122	1124	1860	750	1718
	754	1538	2065	1407	1177	2866	1934	2046		754	1322	1981	1586	1266	2891	1724	1941		754	1697	2039	1437	1114	1816	894	1865		754	1611	1644	1306	1176	1712	803	1525
	755	1458	1780	1435	1133	2676	1982	1962		755	1332	1883	1323	1181	2794	1856	1925		755	1934	2093	1217	1289	1672	875	1769		755	1594	1652	1479	1266	1961	728	1670
	756	1414	2353	1636	1176	2849	2012	2130		756	1413	1802	1605	1398	2699	1830	1984		756	1787	2222	1369	1151	1683	876	1878		756	1614	1668	1264	1294	1713	749	1609
	757	1529	2114	1649	1091	2754	1877	1975		757	1308	1830	1735	1321	2719	1990	1913		757	2103	2003	1509	1356	1709	864	1758		757	1530	1645	1406	1219	1961	775	1678
	758	1315	2140	1590	1164	2875	1969	1988		758	1277	1740	1295	1246	2641	1837	2138		758	1816	2021	1381	1277	1767	874	1848		758	1567	1702	1315	1212	1806	855	1698
	759	1406	2088	1641	1360	2792	2030	1980		759	1431	1790	1573	1401	2761	1913	2082		759	1745	2049	1217	1203	1794	958	1980		759	1622	1598	1339	1292	1745	769	1614
	760	1262	NaN	1519	1126	2632	1895	2155		760	1297	1810	1603	1090	2659	1982	1978		760	1765	2029	1348	1186	1733	996	1717		760	1679	1561	1422	1303	1760	854	1662
	761	1377	2107	1563	1008	2787	2061	1932		761	1480	1958	1417	1129	2662	1759	2172		761	1735	1988	1290	1236	1702	702	1922		761	1510	1645	1050	1279	1850	740	1588
	762	1405	2040	1370	1232	2657	2039	2137		762	1400	1906	1570	1093	2666	1694	1990		762	1668	1804	1221	1130	1735	923	1714		762	1695	1695	1168	1232	1739	840	1492
	763	1491	2163	1583	1211	2107	1865	1938		763	1380	1838	1326	1383	2790	1756	1814		763	1779	2141	1503	1337	1806	777	1714		763	1500	1645	1240	1389	1770	863	1645
	764	1390	2104	1598	1158	2707	2162	2214		764	1439	1936	1455	1093	2806	1687	2048		764	1808	1988	1416	1246	1823	958	1852		764	1484	1586	1364	1292	1832	738	1525
	765	1307	1897	1522	1012	2655	2040	2180		765	1306	1852	1573	1276	2812	1910	2041		765	1843	1954	1297	1233	1652	780	1893		765	1440	1527	1231	1260	1837	839	1736
	766	1410	1936	1577	1156	2766	1895	1859		766	1328	1917	1470	1152	2763	1758	1820		766	1711	2009	1440	1240	1664	800	1754		766	1400	1569	1331	1438	1818	970	1585
	767	1561	1958	1553	1297	2833	1984	2047		767	1436	2066	1663	1090	2697	1792	2067		767	1753	2019	1320	1106	1632	784	1638		767	1500	1608	1376	1190	1787	841	1663
	768	1381	2085	1529	985	2626	1959	1917		768	1282	1847	1433	1222	2830	1886	1879		768	1690	1988	1238	1323	1703	831	1714		768	1552	1392	1235	1346	1782	770	1477
	769	1561	1996	1753	1228	2497	1925	1896		769	1354	1894	1531	1156	2906	1800	1888		769	1632	2058	1288	1288	1738	770	1762		769	1570	1628	1348	1244	1717	714	1631
	770	1488	1986	1740	1271	2865	1930	2098		770	1390	1797	1450	1326	2678	1762	2036		770	1902	2141	1321	1344	1828	763	1837		770	1599	1693	1442	1169	1715	846	1428
	771	1535	2194	1453	1302	2794	2077	2065		771	1383	1756	1538	1099	2760	1875	1935		771	1739	2131	1436	1277	1745	748	1837		771	1540	1594	1272	1303	1858	709	1666
	772	1380	2205	1741	1210	2900	2007	1869		772	1334	1939	1398	1203	2693	1718	1913		772	1687	2087	1137	1141	1754	892	1921		772	1632	1426	1128	1206	1776	800	1518
	773	1504	2311	1463	1112	2877	1921	2038		773	1336	1756	1511	1134	2656	1847	1726		773	1759	1958	1351	1375	1749	771	1868		773	1362	1578	1245	1264	1647	865	1574
	774	1478	1883	1538	1189	2835	1895	1932		774	1379	1920	1585	1181	2751	1879	2089		774	1891	1978	1362	1128	1694	821	1636		774	1560	1574	1273	1277	1649	808	1614
	775	1445	1822	1488	1122	2896	1975	2064		775	1404	1979	1513	1108	2746	1947	1997		775	1592	1986	1422	1250	1898	850	1825		775	1916	1603	1382	1323	1721	859	1635
	776	1491	2238	1504	1266	2439	2002	1811		776	1357	1922	1391	1235	2622	1809	1801		776	1890	2132	1321	1257	1715	848	1733		776	1853	1680	1366	1359	1888	858	1605
	777	1537	2206	1596	1155	2561	2011	2096		777	1361	1741	1639	1141	2617	1762	1995		777	1737	1823	1512	1384	1752	735	1748		777	1484	1532	1315	1339	1691	828	1540
	778	1377	2209	1695	1057	2609	1884	1961		778	1457	1963	1520	1216	2630	1846	1804		778	1782	2072	1293	1519	1705	811	1774		778	1774	1570	1164	1285	1688	767	1516
	779	1480	2162	1680	1310	2777	2059	1969		779	1419	1825	1600	1267	2557	1774	1979		779	1824	1933	1320	1310	1682	866	1898		779	1644	1637	1179	1219	1709	767	1538
	780	1454	1743	1356	1232	2767	2124	2031		780	1498	1821	1588	1290	2655	1849	1873		780	1817	1896	1393	1195	1829	825	1898		780	1644	1473	1222	1363	1625	820	1617
	781	1488	2028	1640	1131	2733	2017	2119		781	1400	1850	1588	1155	2514	1893	1903		781	1859	1802	1351	1153	1724	831	1740		781	1624	1673	1431	1190	1609	754	1694
	782	1555	1912	1522	1196	2794	1932	2162		782	1522	1893	1617	1262	2762	1669	1911		782	1711	1964	1292	1282	1736	824	1789		782	1616	1439	1438	1278	1740	821	1597
	783	1400	2010	1564	1235	2618	2016	2087		783	1446	1894	1700	1165	2693	1860	1964		783	1793	1991	1404	1206	1823	705	1912		783	1580	1520	1283	1208	1779	851	1502
	784	1455	2185	1561	1193	2910	1858	2090		784	1303	2001	1362	1217	2738	1880	1948		784	1915	2116	1186	1251	1840	824	1714		784	1524	1582	1233	1342	1937	931	1515
	785	1371	2072	1537	1141	2131	1858	1934		785	1422	1932	1474	1139	2575	2036	1788		785	1811	1931	1372	1213	1776	682	1752		785	1610	1478	1432	1270	1616	892	1717
	786	1332	2260	1701	1381	2508	1894	2088		786	1518	2010	1608	1173	2771	1748	1893		786	1779	1911	1315	1189	1781	878	1736		786	1589	1476	1185	1391	1654	799	1643
	787	1558	1927	1547	1253	2875	1926	2094		787	1310	1831	1361	1203	2801	1822	1916		787	1703	1928	1274	1248	1809	762	1722		787	1641	1485	1159	1284	1812	873	1645
	788	1376	2009	1514	1270	2731	2183	1882		788	1355	1916	1435	1165	2814	1830	2036		788	1679	2068	1227	1415	1733	756	1904		788	1707	1590	1252	1332	1705	825	1622
	789	1368	2137	1582	1258	2929	2093	2081		789	1550	1811	1574	1313	2791	1966	1835		789	1780	2159	1257	1450	1727	662	1941		789	1591	1507	1261	1327	1527	835	1726
	790	1435	2110	1720	1155	2857	2084	2082		790	1399	1939	1566	1275	2762	1690	1982		790	1830	2051	1395	1294	1733	953	1817		790	1633	1506	1448	1324	1806	907	1668
	791	1365	2030	1560	1208	2787	1933	1959		791	1114	1803	1698	1133	2519	1795	1884		791	1788	1922	1205	1285	1797	777	1826		791	1418	1588	1401	1129	1646	664	1572
	792	1403	1916	1657	1188	3011	2058	2133		792	1389	1925	1412	1162	2771	1846	1846		792	1653	2040	1507	1145	1874	836	1854		792	1495	1608	1202	1207	1750	691	1653
	793	1446	2160	1704	1225	2722	2009	1824		793	1335	1890	1458	1150	2887	1848	1836		793	1736	1918	1310	1214	1617	812	1882		793	1594	1532	1287	1300	1571	844	1618
	794	1312	2151	1409	1328	2705	2020	2048		794	1327	1814	1465	1276	2743	1822	1922		794	1724	2062	1352	1315	1792	831	1822		794	1518	1496	1222	1352	1719	782	1697
	795	1411	2025	1733	1199	2885	2076	2199		795	1240	1894	1374	1247	2960	1680	1963		795	1732	2039	1239	1339	1837	703	1860		795	1749	1600	1146	1323	1522	766	1708
	796	1530	1891	1792	1232	2849	2043	2001		796	1428	1911	1545	1092	2798	1801	2054		796	1719	2039	1298	1376	1819	789	1878		796	1581	1720	1509	1422	1660	777	1552
	797	1452	2086	1722	1058	2617	2006	2004		797	1214	1913	1457	1187	2575	1693	2082		797	1660	2173	1238	1288	1926	717	1883		797	1665	1554	1482	1396	1532	662	1497
	798	1436	2199	1526	1278	2790	2017	2013		798	1153	1897	1662	1206	2822	1821	1915		798	1786	1887	1311	1332	1801	831	1765		798	1492	1481	1237	1193	1684	770	1581
	799	1370	2078	1622	1295	2847	2014	2327		799	1508	1733	1579	1091	2702	1697	1849		799	1864	2062	1329	1225	1812	670	1768		799	1578	1512	1270	1288	1673	706	1492
	800	1279	2204	1694	1187	2849	1954	1954		800	1209	1797	1505	1235	2742	1741	1969		800	1978	1867	1327	1068	1835	725	1888		800	1666	1647	1211	1161	1831	869	1721
	801	1438	2055	1595	1203	2890	1687	2268		801	1502	1900	1812	1250	2254	1805	1971		801	1740	2076	1362	1407	1769	834	1703		801	1667	1631	1361	1346	1773	753	1511
	802	1491	1957	1619	1189	2831	1975	2300		802	1469	1859	1658	1149	2705	1510	1993		802	1945	1817	1208	1158	1780	815	1676		802	1719	1655	1288	1311	1706	937	1685
	803	1395	1961	1613	1235	2764	1891	1890		803	1424	1848	1372	1329	2816	1649	1869		803	1949	1979	1390	1188	1748	809	1817		803	1565	1617	1437	1443	1722	764	1695
	804	1483	1961	1555	1358	2651	2138	2195		804	1390	1868	1371	1214	2515	1644	1949		804	1743	2001	1405	1328	1757	728	1735		804	1576	1662	1265	1058	1624	834	1707
	805	1533	1931	1617	1291	2701	1936	2188		805	1396	1905	1578	1244	2634	1509	1901		805	1778	1931	1299	1269	1987	761	1703		805	1602	1512	1240	1330	1655	716	1700
	806	1406	2217	1499	1029	2973	2040	1940		806	1437	1934	1410	1366	2892	1758	1889		806	1737	2018	1223	1261	1791	784	1769		806	1584	1601	1176	1314	1467	890	1791
	807	1500	2043	1548	1131	2927	2024	2178		807	1522	1859	1616	1199	2683	1824	1827		807	1825	2094	1322	1215	1749	677	1872		807	1606	1704	1316	1281	1666	800	1853
	808	1600	2191	1636	1186	2993	1929	2336		808	1402	1843	1470	1122	2698	1674	2028		808	1883	2139	1369	1270	1801	757	1745		808	1503	1536	1280	1243	1649	865	1730
	809	1434	1988	1450	979	2833	2033	2299		809	1483	1877	1670	1246	2643	1691	1987		809	1825	1873	1205	1267	1773	779	1926		809	1695	1538	1253	1284	1646	732	1778
	810	1290	1791	731	1174	2560	1902	2428		810	1282	1811	1547	1250	2710	1586	1791		810	1768	2124	1463	1135	1629	787	1779		810	1652	1610	1336	1199	1469	835	1840
	811	1288	1908	1734	1385	2652	1928	2302		811	1350	1835	1662	1387	2604	1604	2080		811	1780	2033	1243	1326	1668	882	1828		811	1623	1515	1207	1340	1723	809	1680
	812	1286	1624	1725	1165	2783	2040	1931		812	1410	1737	1552	1104	2719	1689	1831		812	1888	2058	1332	1337	1761	758	1714		812	1522	1605	1255	1360	1743	807	1760
	813	1399	1882	1615	1258	2802	1967	2104		813	1565	1799	1284	1210	2657	1567	2065		813	1749	2022	1516	1198	1652	847	1650		813	1543	1546	1309	1318	1653	794	1707
	814	1409	1859	1547	1255	2555	1978	2266		814	1327	1847	1575	1251	2746	1685	1967		814	1877	2089	1460	1205	1716	788	1833		814	1703	1583	1176	1203	1718	770	1804
	815	1551	1846	1428	1014	2824	2083	2194		815	1500	1905	1504	1148	2822	1633	1785		815	1859	2171	1350	1302	1749	857	1997		815	1662	1510	1144	1381	1667	680	1628
	816	1434	2107	1583	1136	2796	1933	2183		816	1307	1989	1514	1147	2761	1791	1922		816	1720	2057	1250	1365	1737	842	1708		816	1537	1600	1190	1451	1578	817	1792
	817	1467	2173	1620	1345	2403	1916	2143		817	1465	1793	1581	1043	2792	1668	1929		817	1902	2000	1392	1119	1732	731	1612		817	1565	1677	1235	1220	1546	809	1689
	818	1372	1977	1778	1351	2799	1843	2233		818	1412	1923	1620	1128	2745	1676	1875		818	1788	2070	1420	1289	1773	644	1674		818	1587	1476	1231	1318	1766	871	1797
	819	1447	1997	1715	1090	2631	1940	2107		819	1349	1832	1288	1199	2735	1630	2039		819	1691	2063	1553	1314	1769	891	1826		819	1636	1620	1453	1338	1588	766	1716
	820	1512	1794	1656	1036	2513	1876	2132		820	1455	1973	1505	1167	2798	1699	2013		820	1728	2005	1215	1222	1593	828	1659		820	1500	1772	1322	1395	1742	759	1756
	821	1481	2066	1499	1249	2804	2041	2151		821	1360	1841	1560	1129	2774	1689	1944		821	1738	2019	1268	1202	1937	792	1746		821	1492	1498	1364	1387	1835	826	1690
	822	1441	2070	1507	1231	2663	1973	2225		822	1421	1896	1745	1130	2851	1706	1909		822	1768	1900	1370	1339	1743	859	1845		822	1676	1564	1386	1339	1606	847	1759
	823	1400	1828	1521	1113	2788	2097	1977		823	1564	1773	1416	1284	2709	1727	2046		823	1836	2228	1574	1335	1819	712	1918		823	1579	1512	1460	1207	1605	739	1800
	824	1410	2214	1562	1075	2672	2080	2177		824	1355	1881	1517	1230	2511	1633	1847		824	1886	2009	1281	1214	1786	810	1934		824	1539	1613	1312	1253	1569	728	1802
	825	1203	2220	1704	1218	2874	2045	2177		825	1338	1829	1532	1279	2500	1780	1894		825	1661	2069	1370	1136	1569	761	1787		825	1741	1567	1253	1140	1757	718	1894
	826	1468	2037	1581	1125	2750	1982	1927		826	1441	2009	1904	1245	2563	1649	1862		826	2125	1985	1255	1139	1458	770	1796		826	1692	1525	1365	1187	1593	819	1775
	827	1529	2124	1633	995	2853	2104	1960		827	1433	1805	1527	1127	2735	1874	2058		827	1737	2108	1243	1174	1692	769	1960		827	1530	1706	1256	1403	1632	818	1825
	828	1373	1871	1715	1056	2878	1882	1965		828	1377	1827	1382	1075	2644	1647	1754		828	1733	1919	1343	1224	1714	787	1754		828	1806	1702	1266	1297	1636	845	1743
	829	1494	2109	1534	1163	2664	2084	2034		829	1265	1860	1497	1093	2555	1500	1764		829	1947	2035	1406	1142	1785	703	2009		829	1562	1757	1250	1277	1576	768	1629
	830	1469	1810	1574	1197	2924	2152	2142		830	1278	1952	1638	1166	2736	1619	1930		830	1795	2033	1434	1269	1922	879	1820		830	1659	1531	1311	1262	1738	716	1720
	831	1497	1781	1670	1184	2780	2049	2252		831	1208	1820	1497	1342	2286	1854	1939		831	1731	2030	1399	1276	1779	762	1686		831	1505	1635	1165	1258	1564	787	1838
	832	1565	2034	1427	1266	2875	1830	1741		832	1469	1833	1538	1320	2817	1544	1963		832	1732	2027	1405	1238	1789	794	1823		832	1483	1553	1208	1323	1499	893	1785
	833	1430	1832	1474	1266	2936	2086	2050		833	1278	1757	1404	1181	2613	1653	1857		833	1832	1964	1570	1127	1816	836	1911		833	1767	1656	1446	1140	1540	790	1683
	834	1424	1819	1495	1189	2742	1968	1784		834	1334	1830	1696	1178	2689	1748	1996		834	1887	2063	1506	1298	1657	702	1766		834	1614	1696	1520	1264	1605	736	1921
	835	1584	1857	1631	1203	2882	1876	2059		835	1517	1835	1563	1257	2514	1760	2073		835	1847	2198	1193	1287	1745	830	1777		835	1547	1601	1179	1225	1534	782	1841
	836	1506	2012	1568	1211	2804	1927	2060		836	1388	1835	1736	1089	2652	1665	2048		836	1865	2192	1384	1262	1810	799	1803		836	1475	1488	1444	1317	1670	778	1642
	837	1469	2195	1556	1245	2855	2190	2015		837	1522	1761	1639	1342	2709	1666	1913		837	1956	1963	1278	1322	1731	762	1881		837	1532	1762	1221	1374	1624	826	1674
	838	1443	1777	1515	1183	2862	2126	2259		838	1473	1996	1651	1018	2762	1734	2163		838	1797	2050	1396	1342	1776	858	1778		838	1545	1454	1192	1306	1463	919	1865
	839	1407	1767	1504	1137	2673	2010	2238		839	1469	2017	1472	1289	2670	1716	1998		839	1912	2110	1284	1324	1660	793	1765		839	1595	1796	1326	1307	1693	1019	1735
	840	1516	2161	1507	1200	2641	2036	2314		840	1335	1953	1659	1197	2622	1764	1891		840	1651	2119	1611	1305	1768	622	1887		840	1511	1693	1335	1326	1583	841	1704
	841	1574	1859	1396	1303	2779	1999	1770		841	1402	1817	1618	1226	2695	1724	1667		841	1768	2234	1407	1285	1675	857	1877		841	1521	1650	1240	1041	1536	805	1745
	842	1444	1823	1565	1020	3039	1965	2034		842	1411	1992	1711	1205	2724	1714	1982		842	1868	2183	1396	1151	1765	766	1766		842	1764	1743	1486	1268	1531	871	1803
	843	1348	1940	1542	1223	2808	1915	2107		843	1397	1849	1693	1262	2743	1748	2059		843	1796	2072	1468	1296	1817	679	1801		843	1423	1739	1190	1376	1579	699	1794
	844	1391	1922	1464	1323	2739	1971	2242		844	1421	1874	1546	1410	2659	1756	1910		844	1842	2133	1277	1336	1763	919	1793		844	1530	1700	1254	1217	1531	681	1678
	845	1436	2123	1471	1114	2888	1942	2173		845	1518	1697	1577	1137	2956	1618	1967		845	1718	2165	1257	1222	1685	830	1845		845	1613	1722	1371	1232	1512	850	1631
	846	1449	2158	1867	1199	2700	2005	2251		846	1337	2114	1528	1304	2747	1552	1908		846	1847	2057	1400	1324	1836	832	1820		846	1681	1788	1322	1427	1653	804	1660
	847	1489	2213	1450	1132	2759	1988	2228		847	1500	1851	1687	1315	2598	1696	1992		847	1853	2070	1350	1180	1828	791	1802		847	1588	1708	1138	1262	1653	808	1729
	848	1499	2071	1577	1065	2595	2012	2221		848	1537	1892	1485	1187	2386	1628	1858		848	1815	2093	1471	1072	1737	807	1643		848	1594	1729	1485	1255	1694	854	1665
	849	1492	1647	1648	1331	2917	1976	2235		849	1328	1857	1648	1231	2729	1745	1879		849	1824	2021	1230	1086	1741	829	1780		849	1574	1718	1273	1403	1505	919	1882
	850	1603	1922	1664	1173	2265	1943	2163		850	1316	1890	1589	1260	2657	1637	1921		850	1786	2029	1394	1166	1829	667	1710		850	1646	1859	1270	1268	1587	711	1748
	851	1513	1848	1647	1074	2806	1903	2394		851	1517	1855	1625	1242	2758	1583	1887		851	1800	2155	1542	1307	1582	880	1602		851	1561	1811	1418	1343	1505	946	1674
	852	1444	1961	1510	1093	2749	1930	2436		852	1338	1834	1667	1127	2779	1623	1960		852	1754	2011	1434	1107	1673	857	1680		852	1435	1576	1242	1268	1484	843	1612
	853	1524	1970	1490	1065	2987	1895	2328		853	1437	1852	1478	1382	2670	1782	2054		853	1743	2155	1410	1164	1632	740	1723		853	1601	1520	1163	1216	1481	737	1918
	854	1353	1764	1597	1079	2900	1975	2285		854	1477	1863	1573	1108	2568	1717	1901		854	1725	2050	1353	1243	1610	900	1740		854	1426	1800	1174	1266	1870	626	1625
	855	1435	1944	1571	1094	2720	1956	2293		855	1333	2044	1638	1051	2697	1719	1656		855	1784	2018	1415	1299	1680	816	1617		855	1530	1726	1320	1206	1585	860	1673
	856	1464	2056	1742	1166	2761	1968	1882		856	1472	1924	1537	1111	2305	1755	2030		856	1893	2014	1352	1447	1696	944	1771		856	1691	1714	1369	1245	1743	728	1801
	857	1341	1920	1362	1190	2849	2102	2004		857	1421	1995	1673	1196	2756	1664	1968		857	1763	2058	1304	1190	1833	712	1944		857	1557	1772	1419	1243	1527	891	1620
	858	1438	1919	1479	1231	2507	2063	2213		858	1419	1888	1686	1284	2677	1622	2092		858	1839	1983	1443	1214	1671	926	1894		858	1507	1632	1342	1441	1737	899	1618
	859	1367	1929	1567	1117	3131	1967	2238		859	1514	1794	1605	1145	2716	1738	2002		859	1741	2020	1598	1215	1856	668	1750		859	1604	1561	1233	1306	1605	864	1746
	860	1268	2273	1440	1110	2928	2023	2502		860	1327	1821	1581	1279	2760	1773	1986		860	1700	2087	1576	1331	1785	851	1768		860	1462	1809	1138	1239	1759	864	1668
	861	1470	2128	1476	1128	3155	1933	2147		861	1450	1847	1660	1188	2678	1607	1998		861	1784	1957	1208	1248	1759	740	1817		861	1670	1745	1315	1211	1535	716	1741
	862	1465	2053	1669	1213	2992	1989	2316		862	1420	1758	1580	1267	2403	1545	2060		862	1787	1916	1506	1281	1663	811	1858		862	1655	1678	1346	1155	1581	756	1464
	863	1546	1779	1747	1075	3023	2046	2393		863	1408	1789	1658	1208	2683	1609	2147		863	1555	2113	1296	1312	1752	797	1968		863	1361	1759	1287	1436	1576	812	1753
	864	1397	2003	1641	1077	2775	2114	2274		864	1471	1863	1652	1158	2642	1620	1980		864	1898	2179	1359	1343	1803	857	1958		864	1550	1706	1122	1328	1620	804	1865
	865	1503	2095	1675	1218	2903	1874	2319		865	1303	1977	1581	1136	2601	1725	2021		865	1860	1985	1275	1193	1733	856	1725		865	1646	1627	1152	1252	1699	679	1757
	866	1482	2086	1601	1348	2822	2013	2358		866	1446	1732	1422	1197	2698	1636	2093		866	1731	2180	1370	1310	1753	819	1768		866	1551	1670	1398	1275	1525	608	1781
	867	1479	2070	1506	1089	2907	2091	2222		867	1395	1914	1606	1211	2609	1610	1905		867	1884	1941	1291	1317	1739	843	1949		867	1580	1712	1245	1215	1745	731	1699
	868	1464	2132	1490	1130	2862	1891	1910		868	1324	2079	1731	1241	2548	1676	2062		868	1835	2076	1318	1096	1604	806	1575		868	1474	1852	1241	1248	1579	939	1662
	869	1408	1815	1592	1222	2774	1932	1980		869	1335	1878	1743	1385	2865	1802	1977		869	1736	1976	1391	1316	1607	712	1792		869	1644	1717	1472	1380	1613	903	1770
	870	1527	2142	1568	1160	2820	1810	2298		870	1424	2004	1485	1202	2678	1701	1943		870	1738	2096	1394	1235	1704	791	1632		870	1712	1685	1477	1207	1479	826	1768
	871	1462	2108	1692	1046	2825	1934	2220		871	1465	1882	1447	1274	2691	1767	2112		871	1895	2102	1629	1232	1735	883	1814		871	1496	1781	1443	1205	1564	767	1898
	872	1315	1932	1617	1012	2801	1848	2081		872	1492	1919	1482	1281	2456	1656	2068		872	1634	1878	1231	1349	1765	781	1636		872	1481	1774	1223	1330	1663	947	1743
	873	1477	2013	1754	1168	2664	1823	2147		873	1355	1916	1442	1290	2801	1544	2063		873	1825	1981	1486	1346	1836	799	1575		873	1657	1757	1414	1201	1536	751	1695
	874	1515	1932	1513	1009	2829	1912	2175		874	1500	1836	1567	1079	2713	1601	1812		874	1879	2088	1177	1182	1773	962	1691		874	1639	1737	1234	1260	1526	853	1743
	875	1548	2155	1408	1245	2833	1905	2356		875	1377	1862	1770	1288	2680	1617	2222		875	1676	1922	1406	1282	1864	834	1839		875	1566	1575	1199	1251	1707	831	1733
	876	1531	2006	1623	1084	2854	1999	2149		876	1289	1799	1519	1252	2642	1629	2283		876	1869	2011	1408	1306	1801	974	1744		876	1627	1711	1056	1390	1620	823	1688
	877	1576	2117	1724	1243	2808	2045	2072		877	1456	1889	1753	1280	2843	1643	2160		877	1702	2021	1488	1152	1790	783	1908		877	1598	1758	1365	1300	1643	888	1716
	878	1482	2101	1547	995	2859	2078	2030		878	1305	1975	1641	1263	2775	1624	2048		878	1771	1976	1367	1300	1693	790	1625		878	1611	1606	1235	1298	1630	818	1749
	879	1494	1852	1488	1206	2787	2162	2024		879	1510	1856	1597	1148	2687	1594	2132		879	1784	2056	1383	1306	1664	771	1783		879	1587	1523	1443	1378	1456	836	1694
	880	1406	1996	1590	1143	2786	1889	2177		880	1418	1823	1536	1185	2860	1721	2154		880	1902	2072	1440	1331	1699	879	1732		880	1572	1610	1331	1410	1516	903	1839
	881	1382	1934	1659	1061	2840	2083	2052		881	1510	1816	1425	1274	2391	1691	2074		881	1859	2168	1421	1224	1588	853	1794		881	1644	1627	1500	1355	1546	852	1709
	882	1461	2118	1569	909	2590	2063	2136		882	1364	1857	1533	1151	2692	1625	2266		882	1793	1941	1362	1378	1737	902	1845		882	1486	1818	1299	1313	1586	810	1656
	883	1486	2065	1635	1250	2625	1854	1779		883	1490	1766	1569	1286	2814	1590	1993		883	1860	2044	1388	1225	1671	739	1702		883	1596	1755	1253	1177	1581	944	1787
	884	1400	1911	1583	983	2575	2067	2073		884	1428	1812	1565	1302	2641	1734	2023		884	1684	1889	1446	1361	1714	789	1679		884	1590	1722	1484	1318	1504	825	1779
	885	1385	2193	1621	1261	3039	2054	2242		885	1331	1686	1457	1136	2705	1601	1966		885	1825	2010	1388	1277	1693	749	1799		885	1685	1622	1309	1332	1562	907	1768
	886	1240	2009	1641	1054	2930	2007	1731		886	1440	1931	1555	1199	2772	1657	2010		886	1916	2112	1341	1388	1789	815	1691		886	1774	1597	1183	1218	1586	784	1813
	887	1640	2089	1498	951	2831	1960	2028		887	1398	1864	1483	1082	2606	1557	1998		887	1895	2091	1386	1243	1759	688	1640		887	1600	1911	1440	1470	1572	859	1644
	888	1378	1881	1603	1074	2826	1896	2099		888	1448	1884	1480	1017	2825	1707	2110		888	1754	2048	1457	1108	1646	850	1771		888	1599	1690	1169	1295	1472	660	1699
	889	1501	1904	1743	1300	2937	1924	2252		889	1534	1744	1717	1200	2659	1825	1896		889	1701	1976	1465	1329	1826	804	1829		889	1610	1663	1409	1370	1648	918	1780
	890	1355	2069	1447	979	2908	2006	2103		890	1494	2015	1513	1247	2727	1627	2007		890	1835	2159	1259	1319	1719	772	1827		890	1527	1736	1309	1327	1573	822	1703
	891	1341	2116	1571	1187	2747	2011	1926		891	1404	2000	1532	1335	2607	1699	2038		891	1832	2022	1513	1188	1713	853	1715		891	1559	1775	1275	1296	1580	795	1742
	892	1534	2196	1509	1202	2743	2016	2041		892	1215	1755	1506	1056	2749	1665	2064		892	1731	2022	1454	1344	1790	747	1680		892	1792	1802	1146	1307	1641	802	1731
	893	1522	2129	1429	1134	2952	2046	1846		893	1320	1931	1760	1195	2400	1869	2069		893	1615	1946	1391	1311	1659	764	1667		893	1675	1680	1396	1228	1719	771	1819
	894	1231	2169	1525	1030	3027	1981	2157		894	1369	1983	1526	1148	2605	1715	1936		894	1848	2070	1304	1098	1655	1202	1791		894	1738	1657	1080	1182	1591	803	1662
	895	1419	1900	1513	968	2945	2016	2114		895	1390	1760	1472	1275	2718	1738	1816		895	1687	2009	1500	1311	1777	947	1777		895	1638	1690	1320	1295	1521	704	1873
	896	1551	1839	1653	1113	2971	1927	2065		896	1433	1915	1434	1131	2316	1803	2050		896	1804	2172	1336	1250	1731	1062	1577		896	1626	1733	1613	1282	1557	798	1786
	897	1305	2345	1603	1086	2746	2041	2076		897	1610	1740	1515	1232	2721	1656	2061		897	1685	2232	1321	1250	1688	962	1812		897	1511	1675	1147	1375	1594	874	1809
	898	1574	1805	1582	1035	2741	2095	2135		898	1502	1716	1415	1204	2409	1848	2070		898	1949	2079	1540	1226	1735	1119	1839		898	1512	1836	1286	1199	1598	769	1777
	899	1497	1838	1623	1120	2741	2027	2249		899	1282	1950	1663	1123	2840	1708	1987		899	1760	1943	1420	1281	1668	995	1877		899	1539	1704	1140	1273	1598	999	1779
	900	1504	2113	1581	1016	2805	1917	2008		900	1647	1762	1751	1245	2669	1612	2068		900	1820	2124	1482	1241	1768	1270	1685		900	1584	1707	1015	1218	1559	812	1692
	901	1575	2110	1430	972	2754	1927	2300		901	1570	1714	1414	1202	2453	1630	1990		901	1790	2025	1346	1301	1856	1020	1789		901	1723	1846	1301	1182	1490	732	1727
	902	1509	2075	1585	1217	2916	2033	2259		902	1347	1950	1517	1366	2578	1656	2064		902	1797	1891	1494	1218	1753	967	1811		902	1508	1720	1269	1273	1604	831	1718
	903	1330	2147	1601	1037	2934	2021	2365		903	1445	1794	1593	1325	2631	1815	1953		903	1840	2054	1362	1211	1664	988	1872		903	1574	1616	1413	1354	1580	833	1773
	904	1395	1939	1409	1160	3024	1983	2287		904	1405	1945	1486	1230	2859	1666	2084		904	1712	2011	1352	1392	1808	1048	1831		904	1575	1639	1362	1240	1604	849	1684
	905	1361	2237	1497	1104	2843	1966	2278		905	1534	1831	1522	1211	2614	1679	2118		905	1788	2196	1316	1217	1765	1013	1675		905	1659	1746	1339	1407	1592	763	1712
	906	1378	2124	1687	1192	2950	2029	2275		906	1478	1781	1581	1173	2667	1665	2031		906	1743	2091	1359	1179	1738	1140	1719		906	1585	1767	1540	1349	1554	702	1662
	907	1395	2024	1600	983	2859	2051	2115		907	1351	1897	1625	1180	2669	1680	2022		907	1872	1916	1220	1200	1801	1060	1802		907	1609	1718	1187	1306	1398	805	1584
	908	1446	1772	1564	1111	2891	2222	2055		908	1362	1747	1627	1289	2751	1814	1909		908	1733	2006	1366	1253	1858	1080	1881		908	1747	1839	1307	1287	1464	644	1751
	909	1489	1893	1627	1218	2798	2000	1999		909	1508	1817	1490	1151	2582	1576	2059		909	1953	2352	1341	1296	1824	948	1761		909	1434	1890	1397	1220	1625	685	1558
	910	1497	2087	1621	1363	2794	1998	2010		910	1341	1843	1454	1260	2527	1723	2056		910	1652	2054	1322	1272	1722	957	1762		910	1707	1794	1119	1283	1486	629	1893
	911	1431	2127	1527	993	2833	1996	2040		911	1319	1731	1614	1167	2693	1575	1985		911	1800	1945	1306	1186	1850	1029	1828		911	1695	1884	1409	1250	1561	581	1580
	912	1560	2196	1557	1265	2974	2061	1900		912	1407	1930	1651	1246	2783	1635	1972		912	1888	2077	1441	1211	1593	897	1877		912	1686	1610	1370	1192	1462	602	1653
	913	1430	2092	1662	1167	2890	2092	2198		913	1434	1935	1572	1135	2451	1657	2034		913	1750	2072	1489	1200	1776	978	1871		913	1532	1800	1210	1157	1686	629	1703
	914	1531	1959	1594	1129	2927	1985	2338		914	1406	1699	1609	1261	2626	1783	2018		914	1779	2125	1341	1280	1765	903	1730		914	1483	1760	1220	1225	1479	641	1795
	915	1499	2164	1454	1012	2852	1925	2098		915	1274	1870	1677	1159	2276	1754	2075		915	1753	2078	1492	1295	1671	863	1780		915	1633	1808	1268	1274	1584	725	1710
	916	1391	2110	1654	974	2809	1792	1944		916	1366	1762	1497	1224	2599	1703	1878		916	1823	1908	1452	1158	1544	1053	1721		916	1728	1815	1273	1183	1695	573	1761
	917	1531	1813	1666	1128	2964	2079	2142		917	1475	1921	1662	1432	2691	1859	2039		917	1777	2117	1434	1264	1914	978	1825		917	1547	1865	1233	1289	1535	686	1803
	918	1366	1783	1729	1166	2834	2035	2027		918	1411	1859	1819	1137	2487	1633	1968		918	1858	2155	1402	1260	1608	1056	1829		918	1488	1775	1308	1273	1639	793	1796
	919	1557	1917	1635	1257	2924	1825	2136		919	1273	1873	1431	1333	2378	1643	2030		919	1754	2062	1452	1310	1810	1052	1658		919	1677	1661	1362	1160	1579	790	1666
	920	1331	2020	1553	1109	3008	1854	2262		920	1428	1846	1471	1225	2694	1869	1967		920	1783	2033	1398	1186	1736	1093	1542		920	1581	1821	1303	1153	1813	828	1781
	921	1484	2044	1692	1111	2329	1908	2278		921	1414	1844	1506	1168	2763	1671	2023		921	1781	2115	1419	1220	1696	1007	1734		921	1709	1933	1291	1247	1702	905	1666
	922	1461	2019	1551	1168	2742	2025	2112		922	1464	1767	1517	1188	2745	1584	2048		922	1677	2195	1207	1289	1799	895	1804		922	1880	1978	1509	1122	1665	805	1671
	923	1529	2033	1670	1179	2665	1846	2220		923	1463	1873	1670	1340	2739	1696	2014		923	1758	1991	1321	1340	1797	1143	1611		923	1995	1806	1277	1149	1884	924	1818
	924	1385	2011	1502	1151	2832	1933	1998		924	1470	1927	1451	1312	2772	1788	1872		924	1807	2029	1294	1357	1758	950	1884		924	1896	1965	1327	1272	1940	1063	1855
	925	1387	1988	1571	1171	2231	2035	2172		925	1425	1919	1528	1082	2779	1833	2039		925	1679	1909	1537	1203	1651	1080	1814		925	1904	1880	1595	1177	2013	828	1851
	926	1399	1979	1548	1149	2713	1910	2199		926	1456	1804	1452	1110	2652	1656	2197		926	1693	2138	1532	1146	1693	1003	1766		926	2075	1969	1450	1212	1920	966	1717
	927	1336	1951	1570	1105	3062	2125	2035		927	1386	1930	1657	1286	2862	1556	2105		927	1773	2165	1469	1110	1837	1122	1865		927	2297	2092	1451	1306	2002	1106	1608
	928	1368	1976	1581	1139	2979	1981	1987		928	1325	1730	1673	1247	2592	1650	2022		928	1813	2005	1511	1395	1796	1076	1735		928	2241	2068	1614	1250	2021	998	1660
	929	1619	1712	1691	1155	2902	2058	2117		929	1452	1922	1653	1287	2763	1700	1868		929	1715	2050	1480	1264	1895	950	1958		929	2396	2275	1565	1420	2181	987	1659
	930	1430	2086	1660	1312	2978	1890	1932		930	1346	1713	1342	1327	2640	1537	2037		930	1801	2163	1416	1354	1903	1022	1789		930	2268	2339	1556	1360	2254	1038	1735
	931	1427	1986	1562	1322	2871	1843	2132		931	1437	1699	1402	1208	2758	1868	1914		931	1706	1928	1438	1290	1632	1031	1623		931	2536	2088	1544	1311	2275	1119	1870
	932	1432	2082	1611	1261	2984	1976	2119		932	1441	2009	1461	1035	2720	1819	2154		932	1869	2109	1366	1349	1749	1087	1877		932	2520	2306	1444	1281	2259	1075	1718
	933	1345	1979	1554	1170	3075	1833	1904		933	1524	1691	1556	1076	2655	1660	1982		933	1738	2022	1322	1092	1806	1010	1744		933	2612	2281	1362	1375	2084	1207	1709
	934	1542	2053	1491	1147	2773	1963	1959		934	1510	2138	1484	1084	2731	1819	2056		934	1848	2160	1377	1382	1740	1120	1750		934	2639	2448	1638	1359	2356	1357	1828
	935	1406	2071	1564	1034	2859	2083	1792		935	1537	1838	1474	1271	2642	1664	2057		935	1708	2020	1392	1302	1824	987	1894		935	2808	2433	1350	1478	2285	1403	1687
	936	1446	2299	1556	1067	3052	2036	2117		936	1343	1953	1607	1273	2687	1838	1818		936	1850	2125	1456	1283	1607	1002	1878		936	2887	2577	1732	1313	2434	1428	1871
	937	1455	2041	1438	1001	3051	1982	1985		937	1422	1595	1490	1178	2690	1830	2079		937	1895	2180	1299	1349	1756	1083	1867		937	2764	2586	1611	1217	2249	1387	1766
	938	1456	1896	1674	1291	2760	1823	2164		938	1411	1736	1581	1115	2758	1743	2025		938	1895	1990	1365	1325	1881	972	1733		938	2562	2827	1659	1541	2464	1507	1724
	939	1440	2035	1535	1143	2898	1977	2078		939	1378	1675	1607	1202	2589	1665	2134		939	1894	1870	1356	1178	1912	850	1860		939	2725	2751	1622	1354	2519	1435	1693
	940	1469	1990	1390	1096	3022	1891	1901		940	1466	1832	1663	1097	2684	1635	2101		940	1696	2089	1490	1278	1853	993	1871		940	2906	2914	1596	1342	2667	1313	1745
	941	1439	1917	1640	1072	2990	1995	2033		941	1332	1749	1518	1232	2558	1737	1982		941	1940	2013	1420	1223	1592	1095	1834		941	2884	2940	1621	1409	2745	1412	1759
	942	1387	2107	1584	983	3015	2160	1959		942	1314	1760	1673	1236	2648	1745	2058		942	1865	2010	1531	1316	1733	1077	2000		942	2898	2624	1663	1460	2628	1480	1816
	943	1497	1926	1577	1245	2867	1948	2165		943	1458	1863	1586	1069	2708	1767	2059		943	1812	2112	1405	1399	1760	1125	1711		943	2859	3054	1527	1344	2787	1585	1787
	944	1477	1948	1607	1054	3130	1878	2039		944	1450	1960	1626	1427	2681	1722	2029		944	1702	2187	1357	1193	1585	1027	1706		944	3052	3241	1833	1434	2946	1514	1777
	945	1402	2092	1632	1187	2794	2159	2108		945	1285	1783	1405	1176	2575	1775	2085		945	1941	2175	1357	1138	1722	1022	1955		945	3072	3110	1773	1397	2700	1500	1912
	946	1493	2023	1608	1181	3080	1972	2094		946	1521	1926	1600	1448	2744	1711	2127		946	1847	2140	1524	1319	1707	971	1779		946	3220	3126	1773	1398	2775	1609	1850
pulse	947	1584	1886	1590	1190	2912	2026	1947		947	1355	1968	1464	1162	2726	1627	2033		947	1874	1967	1540	1314	1738	933	1838		947	3062	3053	1478	1473	2795	1618	1847
	948	1526	2107	1722	992	2912	2059	1916		948	1477	1917	1438	1131	2551	1674	2018		948	1799	2207	1371	1303	1782	957	1907		948	3098	3319	1648	1465	2735	1486	1775
	949	1403	1957	1598	1187	2989	1998	2430		949	1439	1846	1475	1314	2749	1691	2125		949	1787	1963	1386	1252	1753	966	1764		949	3070	3065	1881	1401	2982	1566	1908
	950	1519	1925	1758	1089	3027	2065	2218		950	1512	1790	1365	1296	2893	1618	2088		950	1828	1904	1420	1261	1813	1093	1867		950	3103	3215	1885	1492	2801	1516	1676
	951	1391	1906	1469	982	2990	1772	2114		951	1483	1829	1614	1141	2716	1772	2200		951	1778	1988	1334	1107	1465	1145	1637		951	3167	3218	1678	1368	3008	1619	1927
	952	1404	2074	1576	1295	3073	2141	2165		952	1581	1773	1526	1308	2665	1653	2089		952	1795	2014	1402	1293	1722	966	1993		952	3321	3143	1632	1271	3066	1609	1721
	953	1589	2241	1550	1023	2827	1871	2000		953	1464	1936	1378	1276	2523	1869	1934		953	1814	2062	1382	1296	1763	950	1731		953	3240	3466	1772	1381	3046	1594	1830
	954	1537	1858	1592	1056	3057	1994	2237		954	1517	1644	1533	1182	2711	1843	2135		954	1898	2045	1409	1148	1670	1140	1855		954	3074	3377	1507	1456	3062	1583	1901
	955	1451	1935	1589	1101	3037	1768	1930		955	1409	1910	1584	1221	2624	1739	1975		955	1721	2086	1385	1171	1788	1032	1659		955	3111	3168	1631	1349	3463	1841	1852
	956	1461	1881	1587	1261	3156	1852	2315		956	1374	1834	1700	1162	2636	1709	2192		956	1714	2237	1414	1219	1638	950	1553		956	3024	3147	1511	1409	3021	1733	1933
	957	1484	1815	1529	1195	2672	1928	2281		957	1243	1858	1570	1238	2437	1522	2014		957	1812	2012	1293	1307	1628	907	1838		957	3171	3130	1617	1362	3417	1733	1684
	958	1413	1976	1599	1246	2884	1938	1945		958	1356	1750	1511	1216	2718	1757	1824		958	1845	1925	1333	1129	1855	949	1860		958	3372	3367	1562	1531	3270	1544	1922
	959	1547	1736	1410	1187	2874	2100	2129		959	1347	1900	1560	1172	2553	1870	2066		959	1751	2061	1524	1211	1749	981	1893		959	3231	3141	1529	1524	3300	1704	1976
	960	1417	1993	1613	1181	3074	2020	1848		960	1349	1729	1667	1450	2680	1834	2150		960	1621	2100	1392	1183	1583	1000	1849		960	3348	3324	1615	1532	3376	1583	1903
	961	1576	1740	1496	1107	3220	2012	2272		961	1259	1934	1462	1214	2654	1720	2141		961	1693	1930	1457	1196	1564	1135	1823		961	3258	3311	1693	1358	3249	1654	2030
	962	1432	1852	1597	1104	2953	1935	1720		962	1291	1885	1604	1109	2653	1631	2070		962	1758	1900	1351	1189	1839	976	1832		962	3237	3170	1606	1548	3340	1767	2000
	963	1561	1961	1674	1110	2954	2002	2218		963	1463	1830	1675	1070	2753	1673	1978		963	1763	2099	1396	1196	1706	1076	1779		963	3297	3413	1721	1384	3344	1761	1690
	964	1434	1839	1478	1033	3183	1824	2337		964	1545	1952	1675	1091	2949	1821	2031		964	1857	2004	1299	1367	1653	1033	1756		964	3316	3215	1507	1439	3449	1532	2066
	965	1388	2052	1589	999	3179	1823	1840		965	1408	1920	1513	1159	2823	1983	1936		965	1684	2021	1357	1184	1789	968	1716		965	3129	3312	1783	1395	3449	1543	2140
	966	1344	2014	1559	1340	2877	2032	1946		966	1415	1689	1613	1181	2528	1814	1999		966	1714	2212	1309	1323	1754	1144	1822		966	3212	3369	1475	1500	3348	1667	1955
	967	1513	2236	1605	1064	2883	2031	2126		967	1250	1745	1717	1286	2609	1837	2099		967	1788	2132	1281	1272	1726	971	1890		967	3224	3364	1818	1506	3395	1791	1925
	968	1464	1876	1641	970	2951	1940	2274		968	1508	1748	1464	1250	2593	1776	2207		968	1891	1985	1254	1239	1729	1091	1826		968	3188	3129	1665	1287	3353	1729	1981
	969	1508	1789	1612	1162	2744	2047	2034		969	1411	1898	1565	1308	2748	1857	2164		969	1598	1977	1394	1359	1714	1094	1736		969	3214	3440	1563	1296	3557	1649	2098
	970	1482	2211	1536	1044	2986	1873	2089		970	1443	1897	1585	1209	2733	1859	1993		970	1683	2146	1389	1279	1697	1103	1859		970	3378	3431	1642	1214	3297	1595	1895
	971	1516	2032	1407	1051	2957	1911	2159		971	1343	1926	1526	1096	2872	1859	2114		971	1556	1924	1478	1175	1673	1035	1730		971	3581	3338	1695	1481	3162	1787	2113
	972	1334	2241	1586	1101	3011	2010	2272		972	1280	1773	1590	1249	2526	1693	2047		972	1718	2198	1515	1296	1544	1037	1835		972	3241	3317	1586	1404	3248	1724	1869
	973	1476	2158	1670	1142	3087	1862	2197		973	1528	1818	1669	1238	2576	1963	2093		973	1856	1989	1373	1214	1709	927	1680		973	3149	3349	1654	1420	3319	1779	1930
	974	1522	2081	1521	1019	2759	2020	2114		974	1478	1872	1602	1237	2637	1826	2106		974	1928	1924	1382	1274	1721	954	1892		974	3481	3436	1693	1591	3294	1742	2016
	975	1371	2011	1645	1067	2857	1890	2006		975	1506	1889	1528	1246	2685	1843	2084		975	1732	2088	1355	1279	1728	1005	1843		975	3391	3563	1893	1375	3270	1712	1950
	976	1350	1921	1624	1021	3081	1979	1916		976	1658	1998	1746	1163	2767	1779	2122		976	1816	2036	1301	1240	1715	1054	1741		976	3220	3242	1706	1346	3308	1659	1992
	977	1396	1992	1671	1097	2692	1863	2011		977	1487	1891	1707	1223	2652	1768	2109		977	1844	1967	1249	1044	1810	1083	1795		977	3081	3210	1803	1509	3280	1802	1855
	978	1569	1991	1536	1184	2918	2091	1875		978	1337	1904	1790	1151	2451	1824	2056		978	1818	2068	1504	1161	1823	1132	1743		978	3128	3375	1709	1464	3281	1698	1961
	979	1353	2096	1548	1093	2725	1948	2030		979	1385	1849	1469	1134	2672	1634	2072		979	1799	1919	1392	1350	1686	1066	1883		979	3299	3406	1782	1572	3297	1601	1951
	980	1351	1902	1670	1134	2769	2032	1968		980	1231	1989	1623	1065	2436	1713	2046		980	1693	2034	1477	1247	1775	1043	1830		980	3132	3448	1942	1377	3275	1724	1899
	981	1492	1947	1538	1170	2851	1919	1826		981	1473	1977	1291	1150	2708	1924	2032		981	1819	1990	1511	1276	1644	901	1679		981	3231	3376	1861	1522	3578	1748	2026
	982	1542	1670	1463	1124	2844	2060	2067		982	1522	1802	1638	1168	2627	1809	2115		982	1736	2135	1450	1239	1646	998	1911		982	3495	3534	1743	1343	3409	1783	1898
	983	1534	1936	1628	970	3004	1958	2159		983	1609	1812	1624	1294	2757	1687	2034		983	1803	2106	1315	1222	1922	1027	1684		983	3344	3413	1905	1471	3290	1547	1973
	984	1285	2039	1496	983	2837	1883	2237		984	1564	1898	1611	1055	2613	1645	2141		984	1925	2114	1349	1100	1666	1158	1651		984	3253	3387	1812	1422	3421	1781	2115
	985	1384	1902	1584	1235	2795	1859	2051		985	1490	1803	1650	1232	2512	1660	2069		985	1824	2098	1508	1350	1788	1031	1682		985	3421	3369	1828	1422	3446	1774	1835
	986	1489	2049	1606	1078	2822	2009	2170		986	1406	1813	1494	1230	2657	1727	2089		986	1758	1873	1406	1292	1782	920	1590		986	3398	3525	1855	1442	3321	1618	1982
	987	1435	2053	1417	1070	3039	1835	2320		987	1576	2015	1370	1119	2571	1854	1901		987	1691	2129	1432	1329	1737	1003	1690		987	3498	3359	1752	1339	3291	1790	1918
	988	1376	1789	1518	891	2891	1976	2081		988	1468	1818	1636	1228	2558	1761	2163		988	1949	2068	1414	1289	1681	980	1690		988	3096	3366	1751	1384	3492	1868	2044
	989	1379	1674	1547	971	2961	2043	1841		989	1643	1771	1581	1182	2728	1816	2073		989	1774	1943	1439	1429	1703	1011	1581		989	3341	3357	1992	1385	3355	1726	1860
	990	1391	1973	1624	1002	2127	2094	2267		990	1263	1862	1485	1165	2761	1795	2227		990	1721	2063	1496	1286	1745	1026	1711		990	3267	3362	1744	1445	3421	1724	1987
	991	1218	1972	1527	1219	3221	1915	2277		991	1550	1847	1636	1306	2635	1744	2283		991	1783	2007	1349	1240	1753	1074	1541		991	3323	3419	1752	1322	3312	1786	2010
	992	1465	2072	1645	1148	3144	1942	2327		992	1514	1850	1582	1267	2774	1807	1957		992	1898	2259	1345	1182	1601	1048	1652		992	3222	3248	1793	1388	3415	1689	2038
	993	1339	1874	1615	1119	2722	1905	2297		993	1395	1767	1643	1164	2724	1734	2114		993	1807	1954	1480	1200	1623	922	1691		993	3326	3439	1868	1457	3432	1785	1944
	994	1410	1776	1258	1013	3095	2016	2086		994	1517	2034	1668	1302	2682	2017	2126		994	1745	2001	1515	1061	1786	967	1658		994	3265	3114	1758	1472	3290	1728	2090
	995	1528	1991	1483	1034	3072	1897	2235		995	1568	1837	1666	1267	2613	1753	2136		995	1746	2166	1411	1271	1765	1135	1655		995	3471	3361	1895	1311	3403	1555	1997
	996	1584	2060	1466	906	2969	2046	1990		996	1450	1839	1372	1338	2716	1810	1892		996	1693	1968	1520	1187	1693	1064	1754		996	3398	3466	1697	1439	3456	1683	2012
	997	1449	1919	1527	964	2973	1916	2238		997	1494	1722	1155	1195	2698	1773	1959		997	1641	2053	1492	1201	1734	994	1636		997	3324	3405	1747	1273	3360	1719	1910
	998	1356	1984	1640	1138	3250	1932	2271		998	1316	1863	1444	1190	2944	1671	1934		998	1715	2182	1320	1294	1808	1120	1686		998	3367	3525	1820	1386	3277	1711	1900
	999	1366	1956	1518	1043	3060	1846	2236		999	1485	1801	1515	1128	2619	1530	2190		999	1667	2060	1123	1356	1761	1018	1476		999	3362	3384	1920	1263	3330	1570	1822
	1000	1377	1707	1539	1062	3091	1938	2311		1000	1492	1947	1419	1127	2434	1604	1638		1000	1688	2027	1491	1383	1647	1048	1688		1000	3216	3334	1822	1457	3306	1755	1882
	1001	1564	1941	1309	1046	3078	1999	2217		1001	1392	1867	1595	1232	2804	1687	1881		1001	1708	2053	1519	1274	1792	1056	1634		1001	3489	3465	1659	1583	3428	1782	1995
	1002	1477	2007	1638	999	3040	2041	1894		1002	1509	1760	1673	1245	2671	1766	1992		1002	1713	2134	1355	1192	1798	1021	1857		1002	3231	3335	1738	1373	3360	1847	2134
	1003	1369	1881	1543	1033	2872	1949	2395		1003	1358	1920	1489	1262	2655	1796	2020		1003	1729	2182	1460	1403	1810	1024	1636		1003	3459	3266	1837	1294	3248	1602	1932
	1004	1446	2115	1566	1085	3113	1877	2142		1004	1408	1929	1563	1232	2704	1920	2240		1004	1764	1816	1241	1204	1724	891	1628		1004	3226	3406	1622	1540	3452	1722	2030
	1005	1538	2035	1762	1130	3010	1847	2282		1005	1363	1923	1531	1193	2784	1691	2255		1005	1857	1993	1436	1286	1751	883	1598		1005	3310	3419	1794	1576	3544	1680	2081
	1006	1444	1834	1614	995	3148	1858	2396		1006	1428	1860	1399	1303	2594	1834	2092		1006	1677	2082	1274	977	1832	1075	1660		1006	3370	3535	1640	1436	3374	1800	2018
	1007	1491	1990	1632	1076	2879	1880	2322		1007	1439	1958	1603	1161	2334	1775	2267		1007	1800	2053	1349	1198	1728	1070	1672		1007	3363	3562	1650	1448	3500	1775	2001
	1008	1455	1979	1739	977	3162	1823	2162		1008	1532	1838	1658	1252	2179	1599	2246		1008	1850	2021	1345	1311	1655	959	1681		1008	3126	3714	1592	1405	3269	1469	1846
	1009	1418	1982	1552	968	2918	2016	2145		1009	1474	1812	1483	1322	2198	1774	2155		1009	1726	2041	1495	1263	1654	1052	1672		1009	3368	3567	1811	1547	3246	1692	2042
	1010	1432	1897	1600	1112	3124	1796	2147		1010	1258	1867	1513	1167	2780	1640	1818		1010	1739	1984	1315	1488	1672	940	1647		1010	3212	3468	1623	1412	3208	1812	1874
	1011	1515	1742	1686	1047	3003	1869	1875		1011	1555	1780	1719	1281	2464	1923	2213		1011	1786	2226	1213	1250	1875	1163	1738		1011	3398	3406	1662	1448	3605	1696	1995
	1012	1433	2202	1597	1029	2964	1899	2144		1012	1430	1821	1535	1020	2417	1731	2062		1012	1871	2148	1383	1163	1679	958	1560		1012	3291	3593	1585	1322	3579	1596	2057
	1013	1492	1937	1570	945	3110	1888	2194		1013	1407	1930	1564	1177	2710	1873	2274		1013	1806	2062	1490	1372	1721	976	1519		1013	3456	3521	1626	1639	3238	1612	2100
	1014	1381	1885	1692	1128	3164	1962	2195		1014	1542	1747	1588	1280	2456	1833	1959		1014	1740	1970	1547	1329	1713	1037	1780		1014	3582	3368	1621	1405	3448	1886	1976
	1015	1341	1979	1556	1038	3026	1949	1840		1015	1330	1835	1545	1293	2627	1814	2047		1015	1787	2081	1546	1205	1848	1131	1560		1015	3421	3192	1465	1436	3356	1608	2002
	1016	1460	2071	1698	965	3102	1780	2229		1016	1413	1782	1558	1173	2806	1682	2237		1016	1766	2018	1573	1338	1630	1095	1570		1016	3324	3376	1503	1549	3270	1723	1947
	1017	1412	2161	1443	1112	3148	1920	1985		1017	1494	1841	1497	1367	2322	1742	2089		1017	1908	2015	1427	1480	1852	1029	1653		1017	3263	3283	1492	1299	3330	1762	1832
	1018	1468	2160	1652	928	3231	1973	2287		1018	1538	1817	1485	1225	2285	1902	2138		1018	1717	2056	1346	1530	1755	1091	1618		1018	3369	3280	1574	1460	3383	1656	2048
	1019	1419	1884	1590	968	3098	1919	2161		1019	1438	1927	1551	1187	2558	1832	2260		1019	1907	2004	1531	1321	1743	1004	1629		1019	3426	3072	1554	1384	3583	1574	1877
	1020	1536	1814	1561	1018	3273	1743	1972		1020	1348	1746	1477	1232	2743	1991	2150		1020	1849	1944	1178	1157	1742	1010	1459		1020	3076	3304	1561	1509	3460	1615	2048
	1021	1433	1880	1505	1121	2779	1845	2085		1021	1589	1744	1311	1148	2543	2059	2133		1021	1674	1965	1360	1412	1772	1112	1494		1021	3311	3093	1436	1368	3324	1694	2069
	1022	1356	1787	1545	931	3232	2000	2256		1022	1195	1944	1225	1180	2511	2013	2042		1022	1715	2004	1382	1279	1701	1061	1635		1022	3167	3078	1611	1432	3147	1608	1946
	1023	1425	2006	1546	1067	3100	1883	1987		1023	1395	1861	1510	1177	2497	2008	1928		1023	1825	1898	1466	1238	1799	1110	1674		1023	3300	3141	1408	1463	3312	1572	1971
	1024	1559	2006	1635	1100	3034	1858	2416		1024	1583	1755	1507	1066	2725	1766	2029		1024	1869	1940	1515	1443	1783	1029	1574		1024	3291	2668	1413	1404	3214	1681	1904
	1025	1357	1884	1628	1107	3327	2057	2184		1025	1333	2071	1554	1283	2444	1939	2164		1025	1732	2145	1458	1327	1809	1025	1822		1025	3379	3084	1441	1456	3152	1669	1996
	1026	1471	2057	1651	1119	2895	1952	1988		1026	1537	1898	1569	1205	2726	1763	2158		1026	1935	2098	1598	1346	1684	1178	1627		1026	3055	2786	1628	1392	3187	1690	1903
	1027	1488	2108	1482	1011	3300	1904	2250		1027	1484	1798	1543	1202	2508	1795	2242		1027	1843	2110	1401	1228	1891	1105	1618		1027	3326	2852	1436	1585	3121	1717	1937
	1028	1527	1938	1516	883	3163	2052	2021		1028	1487	1813	1555	1325	2745	1950	2021		1028	1902	2150	1384	1225	1670	1011	1679		1028	3223	2844	1524	1479	3037	1646	2047
	1029	1450	1939	1404	1010	2774	1919	1873		1029	1354	1812	1557	1284	2663	1713	1968		1029	1895	2020	1532	1064	1758	989	1672		1029	3213	3022	1401	1485	3047	1768	1991
	1030	1419	1725	1731	1006	2876	2005	2100		1030	1578	1728	1526	1247	2353	1628	2147		1030	1870	1969	1447	1214	1693	1024	1630		1030	3285	2842	1393	1485	2991	1697	1720
	1031	1340	1998	1426	1032	2899	2103	2107		1031	1386	1814	1456	1256	2466	1838	2135		1031	1785	2108	1366	1324	1650	1109	1789		1031	3332	2912	1483	1546	2779	1728	1994
	1032	1532	2212	1550	942	3142	2097	2262		1032	1401	1848	1551	1172	2502	1772	2247		1032	1801	2122	1480	1206	1747	1055	1632		1032	3176	2901	1445	1430	2823	1614	1871
	1033	1531	1970	1415	1126	3002	2000	2145		1033	1425	1829	1486	934	2475	1759	2101		1033	1804	2024	1433	1181	1760	942	1739		1033	3297	2619	1494	1508	2911	1589	1902
	1034	1487	1979	1509	1092	2984	1801	2017		1034	1321	2008	1668	1273	2797	1910	1913		1034	1860	1964	1360	1431	1701	1189	1426		1034	3237	2935	1311	1513	3046	1620	1938
	1035	1574	2038	1695	984	3057	1954	2194		1035	1454	2005	1442	1186	2819	1638	2190		1035	1837	2065	1249	1172	1892	1010	1712		1035	3115	2655	1467	1573	2879	1614	1742
	1036	1427	2189	1583	1019	3060	2014	2272		1036	1399	1970	1500	1343	2870	1814	1895		1036	1952	2077	1315	1095	1758	1083	1581		1036	3029	2551	1509	1405	2729	1575	1856
	1037	1461	2040	1597	980	2965	1899	1831		1037	1427	1756	1531	1257	2423	1842	2159		1037	1841	2232	1317	1267	1768	1083	1684		1037	2996	2496	1371	1443	2875	1589	2002
	1038	1515	2095	1424	945	2862	1986	2173		1038	1465	1902	1435	1160	2570	1746	2186		1038	1787	2060	1389	1386	1802	971	1746		1038	3249	2559	1405	1489	2727	1688	1946
	1039	1373	1859	1636	991	2611	1825	2158		1039	1440	1907	1583	1202	2503	1668	2297		1039	1885	2067	1366	1155	1581	1065	1580		1039	3080	2703	1348	1620	2764	1475	1821
	1040	1369	2094	1609	916	2821	1942	2036		1040	1434	1839	1594	1135	2559	1654	2214		1040	1708	1965	1427	1383	1834	942	1702		1040	3043	2536	1412	1455	2845	1454	1676
	1041	1487	1902	1605	1043	2946	1935	2073		1041	1483	1924	1517	1186	2445	1520	2015		1041	1785	2058	1342	1176	1748	1135	1624		1041	3040	2370	1418	1302	2633	1514	1702
	1042	1251	1925	1649	787	3006	1838	1838		1042	1431	1847	1596	1307	2669	1803	2192		1042	1754	2224	1518	1293	1738	1034	1523		1042	2945	2584	1226	1330	2802	1533	1855
	1043	1316	2024	1410	922	3077	1888	1910		1043	1344	1984	1747	1231	2546	1666	2111		1043	1890	2063	1266	1176	1696	1094	1546		1043	2998	2295	1522	1476	2764	1385	1911
	1044	1349	2031	1621	872	2891	1867	2043		1044	1547	1970	1580	1325	2503	1752	1995		1044	1950	1906	1436	1421	1856	997	1526		1044	3113	2366	1319	1590	2671	1387	1929
	1045	1390	1994	1554	1095	3053	2016	1921		1045	1224	1948	1597	1049	2592	1472	1886		1045	1792	2075	1572	1194	1766	1114	1782		1045	2965	2215	1309	1333	2601	1461	1519
	1046	1477	2036	1570	1006	2610	1873	2163		1046	1379	1971	1479	1034	2558	1754	2019		1046	1893	2246	1378	1384	1730	1092	1631		1046	3141	2194	1495	1346	2640	1464	1857
	1047	1349	2065	1544	1029	3012	1967	2140		1047	1447	1959	1705	1248	2722	1612	2133		1047	1907	2057	1340	1292	1552	996	1469		1047	2947	2114	1594	1364	2547	1534	1686
	1048	1398	2145	1532	988	3013	1937	1838		1048	1411	1796	1513	1103	2617	1696	2102		1048	1769	2076	1414	1165	1674	1033	1576		1048	3108	2321	1436	1327	2527	1518	1858
	1049	1366	1851	1628	1004	2983	1970	2122		1049	1347	1957	1498	1145	2329	1486	2169		1049	1752	1886	1483	1144	1734	1224	1584		1049	3186	2242	1485	1363	2595	1401	1836
	1050	1397	1851	1564	987	2989	1759	1990		1050	1459	1760	1611	1268	2601	1558	2171		1050	1611	2154	1354	1308	1778	1096	1499		1050	2908	2263	1488	1280	2538	1287	1773
	1051	1329	1764	1706	1013	2894	1824	2284		1051	1490	1861	1591	1149	2388	1777	1888		1051	1735	1978	1603	1355	1815	981	1563		1051	2988	2208	1451	1293	2455	1378	1938
	1052	1448	1967	1526	1002	2988	1920	2074		1052	1527	1763	1644	1225	2435	1613	2088		1052	1693	2113	1195	1302	1833	1126	1616		1052	3139	2242	1338	1337	2457	1201	1820
	1053	1428	2126	1434	916	2787	1876	1858		1053	1518	1922	1743	1156	2461	1660	1921		1053	2011	2175	1544	1124	1707	958	1607		1053	2976	2302	1385	1374	2588	1235	1870
	1054	1339	NaN	1515	1005	2873	1940	2181		1054	1448	1918	1438	1326	2383	1709	1988		1054	1736	2059	1258	1254	1689	1119	1586		1054	2865	2233	1365	1348	2285	1044	1769
	1055	1406	2148	1487	1089	2968	1926	1797		1055	1346	1666	1559	1342	2473	1588	1984		1055	1761	2199	1218	1225	1652	987	1630		1055	2931	2093	1303	1071	2452	953	1715
	1056	1347	1915	1501	860	3059	2070	1744		1056	1484	1878	1664	1201	2618	1574	2143		1056	1691	1989	1571	1153	1647	1023	1789		1056	2777	2289	1233	1292	2467	948	1793
	1057	1463	1944	1466	1087	2885	2016	2111		1057	1565	1779	1557	1207	2443	1719	2057		1057	1890	1966	1317	1199	1776	887	1723		1057	2795	1941	1456	1281	2403	852	1831
	1058	1438	2202	1684	981	2989	1837	1898		1058	1242	1812	1573	1035	2765	1638	2006		1058	1951	1945	1568	1133	1626	1171	1589		1058	2765	2086	1191	1227	2606	783	1717
	1059	1486	2124	1583	975	2717	1835	2125		1059	1390	1824	1727	1115	2507	1516	2136		1059	1763	2101	1564	1253	1706	1130	1507		1059	2758	2062	1408	1307	2399	783	1710
	1060	1330	2260	1505	985	2973	1929	1930		1060	1688	1806	1679	1066	2492	1763	2083		1060	1889	1990	1616	1234	1743	979	1663		1060	2775	1838	1399	1219	2298	728	1943
	1061	1549	2120	1572	1068	3019	1974	2123		1061	1329	1882	1685	1277	2703	1696	2034		1061	1667	2096	1461	1249	1740	960	1548		1061	2804	2261	1177	1297	2298	1006	1720
	1062	1330	1999	1181	1085	2739	1913	1947		1062	1634	2016	1441	1259	2479	1470	1945		1062	1863	1982	1424	1268	1778	1116	1704		1062	2609	1905	1461	1230	2354	1105	1777
	1063	1562	2026	1665	1062	2824	2004	2360		1063	1453	2010	1638	1331	2475	1303	1977		1063	1850	2062	1417	1169	1640	1108	1659		1063	2751	2008	1480	1139	2304	1052	1562
	1064	1415	1793	1345	1166	2958	2047	2090		1064	1356	1835	1642	1197	2443	1420	2052		1064	1777	2009	1540	1324	1716	1059	1657		1064	2402	1938	1323	1321	2194	1052	1743
	1065	1497	2167	1364	1116	2694	1844	2151		1065	1370	1843	1463	1220	2574	1498	2072		1065	1849	1925	1465	1347	1695	1064	1588		1065	2540	1854	1466	1221	2322	1029	1663
	1066	1579	1889	1439	983	2682	1974	2198		1066	1416	1783	1378	1175	2427	1617	2148		1066	1822	1935	1510	1147	1788	1173	1625		1066	2608	1804	1414	1277	2284	1105	1848
	1067	1466	2030	1387	820	2794	1900	2161		1067	1328	1871	1503	1223	2401	1617	1942		1067	1929	2074	1342	1268	1765	1009	1694		1067	2449	1734	1418	1247	2167	990	1874
	1068	1434	2037	1571	1064	2813	1896	2072		1068	1436	1839	1590	1231	2488	1460	1957		1068	1813	2022	1375	1299	1902	824	1594		1068	2446	2046	1095	1247	2145	1130	1684
	1069	1364	2206	1574	949	2765	1978	2000		1069	1367	1906	1688	1230	2464	1534	1993		1069	1842	2082	1389	1186	1898	1192	1688		1069	2301	2056	1490	1304	2198	931	1778
	1070	1306	1975	1541	914	2820	1875	1998		1070	1568	1682	2634	1151	2311	1480	1924		1070	2014	1922	1427	1171	1727	1111	1466		1070	2330	1893	1262	1255	2152	1042	1744
	1071	1423	2094	1589	812	2734	2003	2065		1071	1535	1956	1702	1171	2440	1438	1997		1071	1717	2122	1500	1069	1718	975	1620		1071	2344	1931	1318	1203	2132	1051	1594
	1072	1448	2033	1554	1064	2704	1977	1992		1072	1350	1843	1562	1140	2684	1730	1879		1072	1873	2085	1516	962	1743	1128	1560		1072	2356	1950	1403	1141	2284	856	1940
	1073	1492	2033	1573	908	2849	1734	2042		1073	1302	1973	1509	1251	2525	1551	2023		1073	1606	2011	1383	1280	1609	945	1548		1073	2197	1898	1451	1090	2196	794	1694
	1074	1529	2131	1580	1173	2838	1873	1792		1074	1502	1941	1530	1161	2489	1394	2018		1074	1831	2090	1512	1308	1638	1065	1602		1074	2280	1644	1295	1142	2136	841	1652
	1075	1293	2108	1438	1048	2779	2087	2162		1075	1382	1897	1708	1232	2557	1567	1978		1075	1915	2144	1400	1282	1911	1045	1980		1075	2287	1836	1502	1227	2120	888	1872
	1076	1297	1986	1597	1025	2780	2035	2126		1076	1532	1874	1485	1283	2755	1441	1912		1076	1822	1756	1328	1113	1855	1007	1792		1076	2226	1780	1174	1097	2122	963	1654
	1077	1479	2182	1640	996	2626	1956	2125		1077	1279	1908	1527	1144	2590	1542	1983		1077	1837	2046	1218	1208	1632	910	1793		1077	2297	1849	1179	1100	2214	861	1760
	1078	1403	2107	1558	1022	2977	1849	2046		1078	1303	1685	1534	1317	2458	1517	1855		1078	1868	2148	1455	1125	1815	1042	1681		1078	2226	1848	1432	1315	2190	909	1624
	1079	1503	2005	1589	1107	3067	1987	2069		1079	1384	1878	1564	1158	2274	1605	2026		1079	1782	1972	1337	1124	1839	1081	1680		1079	2241	1969	1192	1216	2072	1025	1817
	1080	1315	1972	1673	982	2666	1974	2036		1080	1435	1938	1522	1239	2490	1509	1921		1080	1826	1947	1276	1141	1747	1075	1784		1080	2257	1930	1427	1139	2165	969	1767
	1081	1463	2051	1156	950	2781	2117	1949		1081	1416	1906	1541	1082	2619	1554	2030		1081	1729	2045	1491	1236	1787	1089	1874		1081	2188	1733	1185	1165	2151	880	1776
	1082	1422	2131	1770	1037	2626	2038	2086		1082	1342	1830	1562	1267	2375	1477	1972		1082	1860	1940	1385	1133	1691	1011	1768		1082	2134	1826	1527	1186	2094	882	1646
	1083	1373	1843	1426	998	2983	2106	2099		1083	1396	1938	1618	1145	2336	1467	2073		1083	1813	2049	1329	1141	1713	1016	1939		1083	2222	1760	1380	1101	1957	934	1731
	1084	1464	1928	1544	1050	2702	2010	1826		1084	1477	1934	1725	1198	2378	1640	1882		1084	1866	1977	1502	1151	1669	1194	1708		1084	2082	1772	1317	1101	1939	880	1672
	1085	1410	1933	1684	1023	2918	2141	1996		1085	1346	1862	1546	1199	2411	1643	2222		1085	1776	1937	1396	1086	1759	1065	1909		1085	1931	1923	1179	1306	2036	973	1905
	1086	1609	1964	1678	1111	3035	1918	1852		1086	1535	1870	1426	1320	2624	1673	1875		1086	1737	1906	1487	1253	1764	976	1787		1086	2002	2091	1077	1151	2070	648	1836
	1087	1325	2125	1514	1020	2746	2026	2092		1087	1488	1840	1528	1220	2635	1475	2213		1087	1795	1842	1447	1144	1708	1051	1871		1087	2125	2004	1314	1098	2183	995	1824
	1088	1414	2149	1544	1074	2945	1991	1735		1088	1498	1770	1512	1315	2448	1599	2056		1088	1621	2066	1346	1290	1771	1079	1886		1088	1981	1978	1279	1166	1810	847	1845
	1089	1320	2166	1556	1082	2996	1937	2064		1089	1509	1762	1561	1215	2465	1602	2091		1089	1623	2035	1244	1140	1736	876	1846		1089	2077	2024	1258	1070	2100	826	1877
	1090	1290	2159	1626	940	2733	1973	1865		1090	1643	1954	1773	1224	2565	1655	2021		1090	1850	2037	1368	1169	1538	1140	1579		1090	2169	2052	1457	1253	1909	898	1887
	1091	1619	1927	1683	940	2995	1651	2046		1091	1452	1998	1520	1259	2534	1353	2195		1091	1756	2070	1261	1087	1639	1171	1549		1091	2077	1888	1281	1070	1934	860	1812
	1092	1451	2103	1472	942	2651	1917	2470		1092	1252	1815	1582	1290	2425	1596	2173		1092	1894	1888	1520	1271	1649	933	1791		1092	2095	1998	1297	1185	2060	753	1725
	1093	1496	1835	1673	973	2876	2149	1878		1093	1370	1967	1551	1331	2561	1499	1841		1093	1932	1985	1522	1161	1649	1199	2021		1093	2090	2034	1261	1066	1875	825	1740
	1094	1573	2277	1564	878	2842	2188	1861		1094	1445	1860	1545	1244	2771	1598	1908		1094	1923	1714	1517	1187	1745	1037	2043		1094	2030	1970	1012	1208	2021	869	1805
	1095	1498	2255	1680	1007	2888	1994	2028		1095	1351	1757	1472	1392	2547	1688	2177		1095	1702	1970	1475	1347	1737	1232	1819		1095	1948	2072	1046	925	1900	1051	1851
	1096	1400	1854	1671	881	2917	1981	2063		1096	1490	1738	1599	1168	2467	1425	2227		1096	1650	1773	1368	1154	1697	1039	1918		1096	1998	1941	1144	993	1876	854	1531
	1097	1390	2054	1396	801	2637	2028	2031		1097	1526	1994	1474	1370	2378	1516	1858		1097	1775	1758	1461	1023	1807	1122	1793		1097	1790	2168	1368	1193	1814	867	1750
	1098	1465	2043	1219	1082	2791	1774	2187		1098	1396	1840	1476	1216	2383	1675	2327		1098	1872	1859	1284	1101	1703	1064	1725		1098	1882	2076	1452	1079	1891	848	1812
	1099	1433	1993	1638	959	2754	2133	1867		1099	1326	1879	1487	1204	2444	1381	1941		1099	1933	2001	1374	1131	1744	1074	1867		1099	1889	2004	1264	1068	1820	808	1596
	1100	1310	2098	1518	970	2611	2082	1834		1100	1523	1859	1498	1087	2273	1375	1797		1100	1855	1920	1611	1288	1819	1001	1805		1100	1948	2026	1404	1231	1838	982	1719
	1101	1471	1972	1623	984	2779	1971	2143		1101	1514	1731	1605	1217	2390	1603	2228		1101	1822	1985	1525	1161	2037	1110	1807		1101	1836	2023	1312	1183	1978	833	1874
	1102	1331	2131	1504	902	2713	1782	2031		1102	1531	1834	1654	1272	2572	1550	2053		1102	1769	1912	1362	1384	1787	1076	1780		1102	1807	1982	1466	1222	1826	817	1810
	1103	1474	2050	1625	1025	3066	2121	1995		1103	1314	1856	1478	1198	2412	1440	2088		1103	1803	2122	1460	1195	1722	1051	1863		1103	1834	1870	1326	1143	1835	904	1686
	1104	1369	2092	1511	888	2827	1877	1910		1104	1323	1891	1511	1157	2614	1532	1952		1104	1802	1850	1496	1339	1687	1123	1750		1104	1822	1964	1452	1120	1892	931	1783
	1105	1391	2120	1686	938	3038	2033	1893		1105	1261	1840	1557	1320	2571	1610	2037		1105	1811	1933	1379	1085	1965	1261	1827		1105	1744	1949	1139	1036	1920	888	1799
	1106	1450	2048	1616	982	2792	1881	2189		1106	1350	1828	1577	1313	2485	1570	1976		1106	1798	1969	1178	1194	1911	1049	1703		1106	1851	1802	1529	1065	1888	817	1814
	1107	1553	1912	1757	843	2947	2016	2181		1107	1392	2014	1557	1335	2248	1437	1836		1107	1730	1796	1496	1075	1585	1009	1805		1107	1816	1931	1209	1009	1772	855	1804
	1108	1489	2034	1487	1106	2958	1940	1884		1108	1288	1682	1549	1346	2458	1430	1950		1108	1833	1912	1564	1249	1589	1077	1753		1108	1834	1923	1304	1135	1934	787	1717
	1109	1557	2307	1487	1011	2906	1956	2123		1109	1334	1981	1446	1184	2673	1668	1924		1109	1818	1817	1445	1134	1763	1126	1876		1109	1892	1900	1455	1095	1810	804	1875
	1110	1469	2164	1648	1025	2955	1846	2151		1110	1404	1841	1414	1084	2527	1554	2196		1110	1765	1808	1452	1169	1732	983	1681		1110	2005	2226	1245	1234	1834	861	1808
	1111	1453	1985	1669	948	3042	2052	2192		1111	1448	1822	1512	1176	1836	1500	2211		1111	1912	1927	1429	1290	1716	1051	1802		1111	1887	1995	1607	1095	1806	863	1832
	1112	1480	1954	1536	954	3025	2011	1889		1112	1421	1774	1510	1401	2581	1373	2241		1112	1739	1900	1326	1100	1627	1012	1785		1112	1799	1926	1183	1069	1828	884	1578
	1113	1435	1939	1616	914	2802	1934	2321		1113	1410	1875	1663	1130	2430	1503	2119		1113	1798	2034	1204	1223	1738	960	1761		1113	1766	2053	1528	1125	1850	1073	1609
	1114	1436	1909	1672	1007	2884	1971	2361		1114	1450	1880	1550	1103	2410	1552	2262		1114	1737	2043	1553	1139	1750	1014	1807		1114	1863	2178	1304	1075	1976	849	1878
	1115	1304	1965	1484	1013	2734	1941	1972		1115	1531	1913	1447	1111	2359	1569	2246		1115	1783	1964	1470	1245	1732	1167	1883		1115	1755	1956	1448	1069	1941	883	1791
	1116	1362	2120	1675	928	3000	1923	2073		1116	1190	1741	1560	1369	2352	1657	2156		1116	1731	1915	1330	1097	1693	994	1755		1116	1747	1887	1305	1142	1827	688	1810
	1117	1416	1860	1490	999	2974	1862	1978		1117	1307	1811	1556	1373	2482	1588	2139		1117	1718	1733	1389	984	1752	1114	1685		1117	1729	2090	1519	1123	1773	742	1852
	1118	1452	2052	1694	899	2984	1929	2186		1118	1524	1827	1481	1249	2736	1450	1821		1118	1742	1674	1475	1285	1618	1052	1766		1118	1890	1744	1506	1142	1633	738	1661
	1119	1509	1935	1564	801	3153	2096	1931		1119	1552	1931	1626	1136	2452	1488	2030		1119	1740	1731	1383	1113	1800	1020	1922		1119	1776	1790	1405	1156	1778	836	1681
	1120	1381	1929	1704	972	2715	1934	2217		1120	1331	1763	1472	1262	2436	1480	1977		1120	1813	1778	1394	1237	1575	1105	1732		1120	1816	2054	1052	1106	1816	857	1858
	1121	1498	2073	1600	980	2969	1989	1894		1121	1592	1876	1438	1241	2677	1596	2119		1121	1846	1866	1340	1369	1693	1025	1858		1121	1642	1910	1386	1149	1742	858	1681
	1122	1444	2213	1457	1032	2867	2046	1852		1122	1604	1841	1547	1214	2326	1519	2076		1122	1675	1944	1351	1242	1808	1085	1892		1122	1761	1920	1123	1164	1723	777	1551
	1123	1437	1746	1554	980	2909	1899	2197		1123	1339	1905	1711	1281	2639	1420	2195		1123	1790	1854	1585	1082	1714	1063	1666		1123	1840	2127	1433	1237	1700	747	1615
	1124	1531	1824	1317	890	3042	1898	2031		1124	1363	1871	1560	1224	2642	1465	1996		1124	1661	1953	1395	1189	1680	988	1791		1124	1815	1919	1502	1266	1674	810	1635
	1125	1552	2079	1443	1110	3020	1998	2082		1125	1609	1857	1382	1281	2495	1450	1904		1125	1860	1988	1492	1220	1607	879	1804		1125	1797	1958	1233	1079	1829	814	1792
	1126	1448	2004	1754	862	2842	2077	2260		1126	1417	1824	1344	1201	2482	1403	2178		1126	1771	1756	1443	1095	1775	1076	1846		1126	1703	1981	1415	1168	1831	832	1663
	1127	1540	1997	1677	875	2886	1936	2149		1127	1467	1774	1577	1250	2330	1452	2128		1127	1783	1973	1431	1150	1704	982	1823		1127	1845	1768	1087	1139	1806	849	1679
	1128	1310	1950	1640	1054	2919	1824	1948		1128	1288	1701	1486	1194	2695	1474	1997		1128	1764	1914	1600	1025	1614	961	1681		1128	1561	2025	1526	1245	1721	888	1744
	1129	1347	1887	1529	1010	2917	2109	1743		1129	1338	1921	1629	1254	2677	1561	2036		1129	1639	1833	1306	1227	1671	1138	1870		1129	1785	1916	1427	1146	1753	831	1832
	1130	1484	1944	1891	1064	2931	1921	2102		1130	1493	1872	1393	1291	2675	1571	2047		1130	1713	1618	1495	1156	1644	1101	1842		1130	1720	1943	1334	1265	1750	846	1786
	1131	1523	2043	1660	1022	2926	1841	1960		1131	1475	1851	1290	1174	2542	1571	2016		1131	1692	2088	1395	1267	1832	994	1665		1131	1589	1948	1450	1293	1755	807	1699
	1132	1227	2029	1852	888	2799	1950	2136		1132	1380	1751	1557	1212	2524	1370	2300		1132	1803	1882	1376	1333	1688	1219	1839		1132	1616	1963	1199	1240	1745	952	1675
	1133	1523	2041	1707	955	2947	1851	2011		1133	1409	1901	1472	1274	2573	1521	2047		1133	1713	1968	1387	1263	1842	1061	1856		1133	1695	2019	1402	1100	1702	913	1652
	1134	1460	2189	1715	953	2891	1802	1854		1134	1137	1870	1482	1301	2484	1435	2193		1134	1702	1749	1369	1288	1619	1040	1700		1134	1855	1862	1317	1303	1754	792	1648
	1135	1468	2022	1702	1044	3021	1988	2076		1135	1541	1940	1339	1360	2621	1389	2171		1135	1627	1783	1192	1250	1690	1008	1779		1135	1933	1887	1480	1248	1864	845	1681
	1136	1364	1901	1756	1010	2978	1867	1886		1136	1648	1764	1535	1128	2570	1497	2038		1136	1774	1861	1403	1174	1726	1121	1837		1136	1686	1995	1315	1185	1776	820	1888
	1137	1476	2025	1595	949	2908	1917	1941		1137	1396	1770	1331	1303	2740	1568	2066		1137	1816	1720	1463	1176	1724	1078	1626		1137	1861	2012	1129	1198	1787	716	1726
	1138	1447	2111	1458	925	2884	2032	1978		1138	1304	1811	1374	1259	2696	1489	2166		1138	1977	1902	1355	1126	1644	1072	1852		1138	1666	2008	1206	1155	1622	852	1678
	1139	1537	2115	1592	871	2967	1948	2296		1139	1292	1800	1595	1029	2515	1355	2103		1139	1725	2047	1494	1191	1683	853	1824		1139	1691	2186	1106	1334	1763	747	1586
	1140	1307	1983	1596	1113	2935	1932	1813		1140	1314	1951	1571	1122	2320	1425	2088		1140	1724	1856	1359	1116	1758	1110	1819		1140	1900	1805	1405	1154	1812	715	1773
	1141	1434	2262	1254	905	2796	1925	2013		1141	1433	1893	1511	1291	2565	1436	1985		1141	1676	1779	1277	1153	1679	1043	1834		1141	1937	1946	1267	1117	1815	689	1847
	1142	1396	1997	1597	911	2746	1933	2081		1142	1417	1722	1565	1141	2548	1599	2195		1142	1952	1741	1400	1207	1669	1105	1862		1142	1711	1873	1145	1248	1711	772	1808
	1143	1368	1792	1713	907	3137	1994	1784		1143	1276	1803	1747	1160	2302	1490	2081		1143	1716	1915	1299	1022	1649	1071	1759		1143	1979	1973	1354	1163	1801	805	1816
	1144	1409	1961	1483	1014	2925	1959	2001		1144	1344	1881	1546	1169	2737	1530	2076		1144	1670	1702	1247	1186	1864	1085	1691		1144	1666	2206	1418	1152	1708	858	1785
	1145	1344	2044	1454	886	2967	1963	2000		1145	1460	1826	1464	1217	2519	1414	2404		1145	1752	1746	1496	1176	1580	1008	1810		1145	1670	1837	1094	1355	1641	795	1688
	1146	1295	2019	1468	1017	3030	1925	1845		1146	1411	1999	1656	1249	2522	1482	2159		1146	1868	1780	1462	1217	1703	998	1861		1146	1713	2030	1540	1147	1808	782	1611
	1147	1403	2047	1563	789	2669	1852	2021		1147	1553	1697	1693	1179	2481	1349	2321		1147	1842	1798	1447	1159	1672	1052	1610		1147	1729	1911	1469	1216	1595	721	1681
	1148	1428	1892	1745	1098	2796	1852	1845		1148	1404	2042	1536	1187	2524	1501	2014		1148	1792	1803	1252	1281	1785	1128	1852		1148	1593	2111	1444	1239	1474	816	1661
	1149	1267	2086	1703	1086	2919	2257	1913		1149	1416	1807	1655	1306	2474	1484	2117		1149	1812	1724	1418	1075	1683	928	1972		1149	1485	1928	1275	1195	1738	788	1668
	1150	1576	1951	1487	1032	2727	2022	1976		1150	1349	1833	1364	1233	2559	1531	2142		1150	1766	1722	1431	1144	1679	1141	1914		1150	1742	1890	1292	1235	1604	842	1878
	1151	1457	1774	1649	922	2924	2042	1939		1151	1420	1896	1337	1205	2636	1470	2394		1151	1807	1735	1313	1330	1761	1040	1756		1151	1813	1939	1271	1303	1774	769	1772
	1152	1363	2035	1701	965	2779	2216	1983		1152	1366	1881	1792	1402	2636	1370	2015		1152	1815	1967	1286	1140	1819	1182	1919		1152	1816	1925	1144	1248	1793	792	1785
	1153	1532	1886	1586	946	2728	2065	1921		1153	1243	1867	1630	1193	2575	1316	2162		1153	1769	1885	1411	1191	1778	1009	1742		1153	1812	2010	1555	1086	1620	754	1667
	1154	1374	1986	1350	948	2764	1926	2028		1154	1508	2114	1310	1253	2359	1456	2230		1154	1745	1923	1489	1111	1689	1138	1783		1154	1765	1979	1386	1268	1645	663	1745
	1155	1421	1964	1676	827	2924	2051	1897		1155	1498	1896	1447	1189	2373	1648	1982		1155	1671	1858	1267	1377	1710	1026	1961		1155	1534	1912	1405	1254	1626	785	1895
	1156	1522	2165	1521	1006	2898	1885	1783		1156	1466	1829	1182	1226	2772	1450	2072		1156	1776	1839	1367	1308	1778	1154	1707		1156	1766	1764	1423	1025	1599	702	1861
	1157	1543	1827	1496	908	2839	2079	2000		1157	1277	1847	1482	1157	2553	1425	2123		1157	1707	1809	1377	1289	1647	972	1861		1157	1716	1822	1399	1176	1579	822	1733
	1158	1485	2065	1708	1016	2704	1821	1949		1158	1292	1922	1519	1159	2659	1470	1913		1158	1936	1899	1589	1181	1757	1034	1709		1158	1768	1962	1357	1219	1579	901	1897
	1159	1231	1904	1539	852	2721	2092	2053		1159	1337	1784	1636	1149	2610	1456	2163		1159	1883	1761	1381	1056	1743	1129	1845		1159	1664	1968	1338	1219	1677	762	1630
	1160	1438	2065	1825	1003	2697	2059	1901		1160	1529	1987	1551	1150	2502	1561	1957		1160	1745	1862	1358	1182	1712	1044	1894		1160	1679	1979	1283	1298	1753	715	1908
	1161	1480	1854	1782	898	2797	1953	1935		1161	1414	1877	1407	1307	2637	1362	2034		1161	1690	1643	1459	1266	1804	1083	1781		1161	1761	2136	1435	1168	1676	852	1699
	1162	1319	1899	1676	892	2848	2092	1972		1162	1720	1884	1522	1337	2266	1507	2086		1162	1764	1719	1383	1317	1782	997	1754		1162	1621	2009	1444	1355	1512	891	1601
	1163	1437	2181	1377	1051	2696	2114	2109		1163	1355	1935	1568	1165	2386	1519	2074		1163	1905	1788	1385	1257	1631	1095	1811		1163	1699	1903	1474	1264	1456	734	1799
	1164	1465	1881	1648	1090	2759	1761	1850		1164	1326	1828	1631	1213	2528	1423	1954		1164	1740	1734	1363	1299	1646	1028	1710		1164	1783	1888	1166	1286	1537	790	1651
	1165	1395	NaN	1718	852	2703	1927	2042		1165	1544	1983	1457	1319	2676	1417	2134		1165	1758	1678	1151	1313	1737	1034	1768		1165	1700	1943	1435	1151	1616	773	1593
	1166	1433	2205	1523	1078	2590	1892	1853		1166	1332	1732	1535	1010	2567	1174	2083		1166	1811	1714	1268	1205	1653	1042	1779		1166	1655	1856	1332	1212	1524	796	1555
	1167	1360	1788	1764	970	2814	1911	1833		1167	1377	1793	1533	1042	2518	1506	2064		1167	1844	1915	1250	1125	1752	1126	1758		1167	1708	1893	1239	1164	1684	780	1741
	1168	1532	1920	1654	1028	2713	1962	2032		1168	1441	1973	1743	1171	2494	1272	1886		1168	1688	1785	1441	1287	1677	1144	1763		1168	1654	1973	1296	1127	1562	832	1638
	1169	1523	1967	1439	1007	2836	2094	1956		1169	1458	1624	1579	1174	2626	1387	1921		1169	1943	1619	1453	1258	1784	1100	1966		1169	1742	1954	1251	1321	1671	825	1775
	1170	1398	2086	1370	772	2907	2002	2059		1170	1284	1749	1335	1133	2585	1240	2110		1170	1831	1879	1459	1068	1719	1049	1766		1170	1721	2058	1090	1001	1570	685	1565
	1171	1481	2115	1524	960	2657	1881	1953		1171	1335	1934	1456	1299	2544	1462	1940		1171	1890	1813	1471	1246	1659	1070	1651		1171	1652	1935	1355	1195	1790	818	1643
	1172	1331	1894	1565	970	2768	1824	1788		1172	1420	1760	1474	1110	2699	1449	1993		1172	1892	1768	1384	1125	1678	994	1604		1172	1599	2017	1358	1330	1556	710	1621
	1173	1407	2028	1639	1058	2759	1764	1888		1173	1501	1986	1568	1147	2299	1476	1803		1173	1681	1763	1274	1168	1769	902	1699		1173	1592	1921	1218	1102	1634	864	1614
	1174	1429	1945	1738	1127	2850	1855	1793		1174	1487	2003	1484	1296	2792	1521	1900		1174	1858	1752	1433	1100	1791	933	1665		1174	1752	1900	1467	1257	1602	836	1711
	1175	1459	1929	1677	938	2626	1991	1715		1175	1454	1751	1515	1149	2437	1527	2035		1175	1765	1868	1374	1085	1904	1078	1841		1175	1777	2023	1412	1171	1624	789	1788
	1176	1292	1894	1649	879	2972	2121	1909		1176	1337	1772	1539	1265	2582	1535	2137		1176	1808	1686	1468	1157	1859	888	1892		1176	1630	2067	1494	1290	1668	619	1925
	1177	1425	2053	1434	880	2726	1910	2067		1177	1379	1903	1512	1227	2359	1289	2045		1177	1851	1936	1398	1242	1643	1040	1805		1177	1682	2008	1464	1279	1590	763	1602
	1178	1496	1737	1609	977	2779	1965	2258		1178	1341	1759	1518	1168	2575	1458	1940		1178	1655	1563	1220	1135	1697	1077	1936		1178	1619	1901	1183	1287	1550	777	1601
	1179	1499	1879	1481	860	2789	1973	1947		1179	1582	1856	1547	1160	2416	1402	2162		1179	1920	1859	1428	1285	1804	1071	1767		1179	1671	1970	1418	1279	1659	742	1644
	1180	1465	1738	1572	998	2818	2049	1996		1180	1344	1919	1457	1319	2490	1360	2086		1180	1770	1746	1445	1186	1916	1040	1920		1180	1907	1873	1303	1221	1651	752	1657
	1181	1378	1927	1467	797	2655	1916	1982		1181	1310	1944	1370	1229	2479	1317	1945		1181	1675	1736	1413	1288	1673	1113	1829		1181	1674	2094	1505	1189	1585	879	1631
	1182	1401	1955	1575	869	2577	1999	1993		1182	1443	1828	1697	1252	2533	1217	2053		1182	1835	1861	1306	1370	1715	1169	1696		1182	1521	1941	1381	1138	1732	724	1473
	1183	1464	1979	1643	934	2679	1982	1991		1183	1534	1900	1671	1283	2485	1434	1982		1183	1689	1859	1465	1307	1737	1166	1785		1183	1598	1900	1539	1352	1601	733	1654
	1184	1591	2029	1591	1059	2829	1868	2031		1184	1550	1906	1631	1190	2478	1515	2073		1184	1788	1823	1336	1156	1792	844	1751		1184	1633	1875	1367	1241	1464	680	1783
	1185	1652	2033	1627	1013	2705	2003	1807		1185	1332	1891	1582	1126	2591	1346	1892		1185	1691	1869	1238	1331	1614	1044	1805		1185	1725	1880	1417	1144	1658	729	1661
	1186	1416	2021	1522	836	2806	1936	1878		1186	1354	1789	1436	1266	2550	1294	2244		1186	1777	1765	1258	1238	1566	1147	1717		1186	1663	1988	1448	1150	1583	804	1625
	1187	1492	1946	1454	874	2738	1857	1707		1187	1600	1832	1481	1126	2383	1251	2199		1187	1906	1756	1408	1199	1782	1236	1699		1187	1651	1954	1316	1232	1702	771	1626
	1188	1459	1749	1567	950	2642	1991	1941		1188	1568	1712	1478	1198	2636	1322	2084		1188	1714	1723	1396	1233	1749	1115	1675		1188	1636	2034	1328	1314	1498	842	1794
	1189	1432	1960	1606	920	2821	2126	1755		1189	1402	1946	1537	1315	2576	1197	2115		1189	1833	1716	1239	1173	1725	1067	1836		1189	1643	1797	1280	1281	1651	822	1639
	1190	1393	1944	1615	1039	2627	2053	2013		1190	1340	1932	1518	1259	2346	1255	2121		1190	1722	1831	1371	1268	1806	1114	1913		1190	1623	1981	1315	1042	1570	826	1643
	1191	1428	1863	1399	854	2706	1955	1834		1191	1543	1985	1434	1213	2555	1255	2110		1191	1706	1844	1254	1009	1697	1103	1723		1191	1814	1910	1079	1177	1726	676	1529
	1192	1533	2150	1645	1056	2686	1898	1979		1192	1258	1955	1401	1228	2515	1278	2058		1192	1744	1766	1447	1226	1771	956	1689		1192	1753	2014	1270	1151	1512	682	1669
	1193	1556	2030	1528	960	2974	1967	1843		1193	1288	1864	1490	1175	2703	1169	2210		1193	1705	1828	1404	1131	1675	1124	1778		1193	1652	1874	1332	1161	1545	651	1515
	1194	1284	2230	1621	1122	2729	1904	1865		1194	1595	1709	1449	1176	2491	1239	1947		1194	1723	1948	1316	1216	1671	1073	1809		1194	1841	1972	1351	1075	1543	611	1588
	1195	1306	1971	1386	906	2851	2046	1952		1195	1281	1983	1354	1200	2522	1164	2213		1195	1701	1650	1374	1160	1604	1070	1946		1195	1697	2143	1619	1210	1493	669	1633
	1196	1454	2038	1472	947	2666	2161	1926		1196	1594	1945	1430	1210	2484	1225	2184		1196	1732	1845	1487	1306	1553	1077	1808		1196	1759	1905	1477	1151	1598	789	1845
	1197	1353	2167	1619	977	2401	2017	1823		1197	1498	1862	1519	1228	2378	1221	2255		1197	1788	1727	1317	1327	1675	1056	1797		1197	1652	1729	1352	1265	1477	799	1501
	1198	1433	1954	1346	1087	2715	1854	1841		1198	1368	1854	1516	1451	2555	1400	2191		1198	1760	1829	1485	1163	1761	1011	1726		1198	1633	2124	1488	1349	1752	935	1668
	1199	1449	1969	1697	887	2865	1903	1866		1199	1380	1949	1573	1390	2488	1360	2217		1199	1750	1742	1467	1220	1595	1033	1806		1199	1653	1960	1369	1135	1368	703	1675
	1200	1595	2057	1437	943	2851	1948	1982		1200	1383	1913	1582	1140	2233	1240	2227		1200	1725	1703	1336	1159	1752	995	1691		1200	1741	2089	1339	1012	1464	733	1670
	1201	1426	1970	1523	851	2850	1952	1874		1201	1322	1701	1593	1184	2587	1295	2065		1201	1737	1828	1299	1091	1611	944	1925		1201	1595	2107	1125	1186	1406	752	1693
	1202	1432	1994	1398	933	2781	1913	1872		1202	1546	1966	1329	1226	2565	1348	2128		1202	1880	1835	1416	1218	1727	1062	1756		1202	1674	1926	1246	1138	1558	755	1811
	1203	1281	1728	1599	908	2759	1925	1982		1203	1328	1845	1435	1298	2506	1374	2113		1203	1683	1791	1311	1191	1604	942	1771		1203	1797	2077	1158	1323	1450	686	1607
	1204	1382	1999	1771	793	2739	1862	1787		1204	1349	1971	1599	1175	2603	1326	2094		1204	1832	1823	1514	1135	1657	1153	1667		1204	1788	2109	1292	1171	1636	785	1675
	1205	1378	2005	1633	954	2591	1872	1999		1205	1467	1877	1424	1315	2542	1196	2371		1205	1771	1837	1329	1234	1772	1059	1656		1205	1681	2003	1505	1293	1720	780	1725
	1206	1413	1802	1562	937	2983	1989	1822		1206	1409	1982	1622	1169	2533	1283	2351		1206	1967	1937	1476	1208	1645	1193	1930		1206	1619	1943	1321	1186	1636	830	1618
	1207	1333	2171	1564	928	2867	1944	1918		1207	1338	1831	1533	1196	2650	1149	2137		1207	1832	1856	1417	1035	1839	995	1906		1207	1685	1902	1188	1167	1459	829	1700
	1208	1464	1845	1588	724	2835	2093	1792		1208	1380	1903	1414	1450	2595	1258	2069		1208	1886	1831	1350	1333	1729	1103	1820		1208	1755	1997	1310	1108	1534	848	1610
	1209	1526	2184	1628	962	2684	1848	2016		1209	1505	1923	1357	1331	2668	1147	2183		1209	1821	1789	1551	1226	1791	1030	1776		1209	1577	1974	1460	1164	1454	700	1467
	1210	1474	1982	1487	888	2866	1842	1837		1210	1503	1817	1480	1160	2554	1531	2106		1210	1745	1734	1348	1304	1750	1057	1790		1210	1754	1902	1133	1220	1460	698	1649
	1211	1309	1916	1668	911	2673	1752	1890		1211	1377	1673	1518	1378	2578	1190	2105		1211	1691	1852	1539	1258	1682	1060	1725		1211	1731	1941	1382	1204	1602	793	1615
	1212	1513	2112	1512	980	2821	1999	1980		1212	1544	1862	1433	1277	2611	1288	2102		1212	1733	1868	1483	1234	1774	1083	1968		1212	1560	2021	1498	1129	1581	767	1589
	1213	1494	1794	1084	915	2734	1842	1878		1213	1255	1820	1410	1408	2356	1544	2337		1213	1864	1704	1331	1106	1629	1008	1761		1213	1708	1766	1209	1283	1513	795	1782
	1214	1459	1964	1457	891	2681	1977	1835		1214	1474	1859	1602	1294	2652	1477	2301		1214	1816	1733	1532	1188	1687	1193	1776		1214	1766	1901	1494	1120	1550	729	1635
	1215	1564	1890	1501	1060	2808	1949	1786		1215	1428	1889	1406	1220	2598	1206	2213		1215	1904	1811	1498	1137	1831	999	1740		1215	1689	1794	1352	1182	1481	771	1649
	1216	1499	2137	1493	903	2690	1932	1833		1216	1284	1962	1587	1329	2694	1735	2095		1216	1931	1760	1249	1226	1695	1077	1769		1216	1872	2043	1342	1143	1617	770	1803
	1217	1265	2105	1642	914	2840	1857	1913		1217	1281	1752	1475	1331	2463	1353	2019		1217	1824	1777	1320	1213	1711	1090	1776		1217	1669	2099	1441	1178	1585	778	1652
	1218	1397	2051	1588	992	2881	1978	2025		1218	1368	1829	1408	1243	2639	1632	2132		1218	1951	1829	1260	1285	1658	1085	1867		1218	1575	2101	1357	1275	1578	847	1748
	1219	1418	2013	1412	801	2663	1792	1827		1219	1358	1809	1497	1263	2472	1171	2316		1219	1848	1821	1333	1091	1823	1069	1678		1219	1703	1925	1432	1201	1348	708	1606
	1220	1530	1994	1548	823	2855	1930	1828		1220	1361	1859	1597	1171	2512	1385	1966		1220	2006	1852	1439	1181	1820	1055	1725		1220	1771	2056	1335	1087	1581	719	1623
	1221	1482	2193	1566	963	2082	1958	1951		1221	1499	1805	1499	1246	2458	1595	2156		1221	1639	1877	1386	1317	1793	1107	1744		1221	1528	1876	1372	1193	1475	783	1817
	1222	1371	2005	1429	1000	2762	1907	1818		1222	1197	1714	1436	1284	2486	1518	2019		1222	1855	1893	1461	1164	1684	926	1904		1222	1735	1960	1385	1234	1416	695	1949
	1223	1472	1797	1596	1022	2757	2078	1974		1223	1521	1853	1684	1129	2658	1496	2291		1223	1819	1820	1363	1117	1624	1105	1958		1223	1576	2009	1282	1205	1486	866	1917
	1224	1479	2061	1635	913	2806	1813	1978		1224	1486	1942	1445	1289	2294	1537	1918		1224	1792	1759	1443	1093	1654	1113	1579		1224	1584	2019	1496	1307	1686	745	1717
	1225	1357	1940	1548	964	2700	2105	1814		1225	1435	1839	1425	1357	2544	1468	2023		1225	1823	1594	1255	1339	1689	1014	1924		1225	1769	2042	1375	1345	1488	713	1688
	1226	1503	1739	1418	862	2757	1857	1885		1226	1441	1857	1496	1230	2482	1449	2046		1226	1852	1662	1253	1195	1837	1073	1715		1226	1694	1864	1576	1110	1586	833	1791
	1227	1449	2152	1631	1046	2931	1871	1803		1227	1571	1762	1541	1269	2593	1421	2064		1227	1546	1712	1215	1029	1571	1021	1798		1227	1692	1878	1629	1256	1530	762	1532
	1228	1370	2143	1511	1011	2758	1896	1810		1228	1360	1818	1555	1096	2427	1534	2352		1228	1748	1672	1554	1205	1832	1065	1715		1228	1651	1924	1421	1132	1613	677	1777
	1229	1419	2121	1794	1012	2712	1871	1907		1229	1462	1999	1475	1260	2604	1597	1962		1229	1859	1717	1196	1215	1747	1193	1734		1229	1473	1852	1375	1131	1617	861	1768
	1230	1425	1950	1669	960	2663	2078	1796		1230	1483	1824	1657	1199	2528	1632	2141		1230	1725	1772	1325	1134	1718	957	2010		1230	1823	1866	1375	1265	1464	724	1860
	1231	1477	1965	1538	968	2929	1904	1942		1231	1465	1921	1502	1321	2423	1591	2168		1231	1802	1705	1304	1261	1850	1044	1686		1231	1680	1931	1526	1259	1478	673	1798
	1232	1381	1853	1678	849	2614	2109	1936		1232	1551	1852	1597	1193	2491	1570	2137		1232	1901	1725	1224	1136	1706	992	1799		1232	1711	2107	1216	1278	1482	649	1843
	1233	1446	2011	1604	921	2881	2051	2012		1233	1370	1780	1459	1167	2492	1615	1947		1233	1799	1645	1330	1225	1751	1131	1768		1233	1660	1979	1472	1216	1439	727	1847
	1234	1473	1812	1583	986	2778	2032	1979		1234	1394	1855	1564	1117	2619	1563	2044		1234	1822	1863	1434	1249	1600	935	1892		1234	1687	1898	1402	1222	1631	714	1797
	1235	1524	1866	1497	940	2680	2037	1967		1235	1511	1667	1516	1193	2582	1523	2263		1235	1793	1870	1276	1098	1639	1087	1849		1235	1528	2018	1405	1131	1391	787	1821
	1236	1312	2006	1595	969	2823	2049	1774		1236	1473	1868	1669	1321	2638	1534	2023		1236	1890	1750	1253	967	1771	1087	1820		1236	1662	1824	1217	1176	1578	684	1796
	1237	1313	2082	1624	883	2659	2022	2128		1237	1475	1954	1429	1208	2722	1665	1915		1237	1857	1858	1254	1078	1743	1056	1758		1237	1615	2094	1216	1222	1471	649	1861
	1238	1321	1807	1509	979	2785	2017	1830		1238	1413	1877	1513	1202	2548	1465	2095		1238	1785	1700	1312	1232	1603	949	1816		1238	1836	1950	1174	1108	1529	858	1733
	1239	1313	1868	1250	1077	2717	2063	1897		1239	1322	1808	1435	1297	2407	1401	2247		1239	1798	1669	1363	1187	1629	1029	1833		1239	1576	1925	1398	1300	1349	753	1657
	1240	1491	1757	1674	991	2744	1876	1713		1240	1432	1903	1586	1176	2768	1197	2170		1240	1841	1778	1525	1099	1743	1073	1683		1240	1624	1984	1345	1085	1366	789	1610
	1241	1493	2144	1547	897	2845	1896	1897		1241	1432	1853	1547	1289	2525	1506	1935		1241	1785	1634	1394	1302	1678	1042	1749		1241	1706	1925	1307	1163	1483	686	1654
	1242	1348	2207	1755	1012	2686	1918	2152		1242	1278	1754	1478	1290	2590	1697	2068		1242	1876	1701	1606	1149	1701	1156	1839		1242	1773	1994	1392	1141	1493	771	1775
	1243	1432	1950	1759	894	2740	2190	2047		1243	1413	1742	1568	1231	2710	1661	2036		1243	1699	1687	1362	1301	1816	1119	1975		1243	1559	1889	1347	1124	1562	770	1676
	1244	1375	2071	1423	882	2676	1954	1836		1244	1301	1846	1466	1170	2644	1314	1970		1244	1716	1557	1366	1190	1694	1006	1799		1244	1553	1894	1230	1097	1517	843	1617
	1245	1366	2042	1720	951	2594	1693	2054		1245	1387	1783	1582	1335	2667	1570	2120		1245	2021	1718	1209	1116	1879	992	1634		1245	1658	1945	1396	1300	1373	639	1693
	1246	1450	2129	1365	851	2677	1878	1933		1246	1143	1980	1343	996	2383	1571	2141		1246	1761	1796	1435	1159	1714	943	1709		1246	1693	1976	1105	1091	1635	794	1738
	1247	1491	2021	1564	1041	2604	1959	1898		1247	1503	1996	1419	1434	2592	1527	2169		1247	1757	1969	1484	1287	1848	1176	1731		1247	1724	1987	1289	1209	1537	724	1768
	1248	1378	2082	1478	989	2693	1866	1805		1248	1471	1768	1478	1239	2805	1260	2118		1248	1759	1800	1468	1190	1656	946	1654		1248	1746	1962	1309	1085	1386	784	1777
	1249	1412	2152	1579	1077	2628	2121	1861		1249	1501	1797	1544	1291	2537	1604	2225		1249	1760	1657	1456	1163	1705	1019	1856		1249	1644	1918	1351	1159	1526	824	1836
	1250	1522	1982	1578	1009	2846	1864	1855		1250	1342	1889	1601	1126	2634	1252	2058		1250	1727	1701	1356	1288	1809	1051	1765		1250	1515	1931	1257	1083	1528	791	1594
	1251	1349	2009	1596	908	2693	2055	1855		1251	1512	1759	1448	1182	2687	1442	2049		1251	1871	1817	1415	1206	1761	1032	1995		1251	1533	1858	1182	1234	1407	785	1665
	1252	1501	2107	1434	961	2811	1960	1839		1252	1410	1999	1400	1287	2434	1462	2122		1252	1804	1898	1350	1201	1602	1086	1915		1252	1627	1645	1167	1191	1379	845	1571
	1253	1350	2068	1630	1054	2691	1926	1886		1253	1442	1734	1500	1131	2480	1349	1883		1253	1629	1635	1499	1151	1736	973	1713		1253	1688	1717	1170	1106	1377	746	1644
	1254	1502	1687	1558	828	2696	1843	1846		1254	1183	1806	1600	1041	2590	1529	2177		1254	1874	1676	1435	1259	1791	1052	1670		1254	1574	1749	1224	1145	1499	819	1795
	1255	1316	1995	1716	1013	2641	1799	1881		1255	1452	1858	1721	1294	2470	1319	2184		1255	1776	1807	1407	1092	1656	1087	1610		1255	1560	1791	1361	1137	1538	675	1716
	1256	1384	1995	1501	1003	2612	1872	2061		1256	1311	1848	1592	1175	2491	1395	2196		1256	1737	1826	1467	1133	1637	1019	1748		1256	1651	1865	1243	1154	1560	806	1762
	1257	1288	1853	1540	973	2726	1980	1981		1257	1440	1860	1424	1232	2567	1388	2147		1257	1664	1658	1302	1115	1836	1163	1732		1257	1689	1818	1404	1010	1434	743	1583
	1258	1416	1735	1711	1049	2858	1726	2018		1258	1483	1763	1603	1222	2610	1374	2245		1258	1650	1719	1209	1179	1769	1042	1726		1258	1550	2009	1388	1169	1557	758	1634
	1259	1422	1994	1739	890	2569	1859	2010		1259	1456	1781	1376	1204	2712	1387	1939		1259	1712	1743	1412	1183	1737	1173	1683		1259	1580	1761	1278	1056	1432	829	1750
	1260	1280	2024	1562	1030	2678	1849	1863		1260	1452	2048	1422	1297	2627	1411	2146		1260	1901	1934	1241	1128	1705	1141	1728		1260	1666	1744	1284	1107	1398	790	1677
	1261	1477	1828	1609	991	2677	1919	1838		1261	1193	1847	1538	1266	2652	1440	2220		1261	1795	1721	1258	1186	1687	1075	1777		1261	1722	1738	1422	1157	1595	802	1816
	1262	1321	1869	1563	941	2595	1900	1847		1262	1430	1753	1518	1129	2396	1369	2052		1262	1724	1773	1378	1230	1722	967	1699		1262	1556	1822	1128	1094	1379	711	1703
	1263	1394	2245	1402	891	2854	1827	1853		1263	1329	1696	1381	1212	2364	1440	2069		1263	1709	1727	1340	1066	1782	965	1629		1263	1673	1699	1178	1060	1526	848	1759
	1264	1599	2096	1575	971	2803	1920	1887		1264	1337	1804	1443	1402	2732	1527	2240		1264	1800	1596	1263	1167	1651	1111	1720		1264	1712	1789	1247	1115	1448	752	1835
	1265	1431	2015	1373	934	2811	1834	1882		1265	1410	1970	1368	1217	2288	1391	2154		1265	1786	1763	1209	1170	1655	992	1701		1265	1541	1822	1088	1136	1517	816	1783
	1266	1425	1953	1645	901	2605	1908	1992		1266	1568	1784	1439	1254	2734	1334	1648		1266	1765	1674	1457	1242	1662	1007	1722		1266	1691	1754	1365	1158	1309	688	1699
	1267	1536	1941	1522	1022	2828	2040	1912		1267	1335	1836	1487	1194	2436	1337	2117		1267	1873	1792	1190	1066	1609	1215	1847		1267	1665	1802	1242	1098	1437	650	1731
	1268	1465	2054	1458	1087	2102	1998	1856		1268	1506	1697	1599	1184	2676	1487	2102		1268	1806	1819	1313	1096	1551	1035	1793		1268	1615	1663	1338	1149	1516	796	1978
	1269	1420	1910	1490	986	2839	2038	1899		1269	1459	1829	1464	1188	2388	1386	2052		1269	1943	1883	1361	1189	1712	1021	1810		1269	1719	1911	1409	1034	1311	804	1735
	1270	1412	1890	1462	996	2530	1817	1844		1270	1395	1774	1582	1087	2554	1422	1951		1270	1861	1675	1394	1247	1840	971	1701		1270	1596	1873	1083	1144	1498	756	1748
	1271	1350	2000	1514	991	2700	1876	1890		1271	1474	1926	1479	1322	2576	1316	1897		1271	1762	1750	1314	914	1714	860	1752		1271	1669	1726	1317	1089	1552	864	1722
	1272	1537	1933	1664	819	2689	1938	1961		1272	1385	2026	1392	1131	2481	1326	2075		1272	1682	1897	1299	1243	1657	1183	1675		1272	1687	1879	1210	1180	1454	770	1672
	1273	1477	1794	1497	1076	2670	1927	1738		1273	1377	1955	1478	1170	2616	1385	2031		1273	1804	1632	1302	1181	1818	1111	1740		1273	1574	1784	1443	1201	1530	806	1688
	1274	1420	2003	1617	861	2762	1859	1976		1274	1315	1675	1349	1181	2513	1273	2196		1274	1769	1674	1336	1213	1672	1048	1594		1274	1539	1787	1417	1071	1401	835	1718
	1275	1407	2066	1607	1084	2610	2107	1933		1275	1289	1758	1555	1199	2503	1172	2216		1275	1720	1613	1415	1320	1753	988	1921		1275	1674	1796	1417	1154	1425	678	1553
	1276	1303	2070	1675	1010	2818	1889	2006		1276	1418	1912	1656	1297	2608	1558	1979		1276	1848	1608	1301	1171	1650	1104	1716		1276	1551	1834	1441	1217	1607	898	1767
	1277	1395	2037	1660	875	2541	1751	1815		1277	1426	1823	1432	1279	2620	1411	2141		1277	1704	1523	1442	1167	1736	1067	1780		1277	1776	1678	1423	1149	1409	687	1934
	1278	1396	1966	1509	850	2655	1893	1982		1278	1338	1789	1496	1233	2438	1501	2054		1278	1899	1989	1493	1192	1647	1078	1762		1278	1717	1857	1425	1054	1574	744	1774
	1279	1417	2011	1471	807	2710	1914	1773		1279	1334	1815	1313	1262	2705	1155	2168		1279	1800	1851	1484	1252	1768	1086	1721		1279	1681	1757	1185	1030	1492	808	1570
	1280	1666	1736	1676	1014	2801	2089	1821		1280	1411	1847	1352	1317	2713	1243	2198		1280	1666	1685	1303	1238	1701	1019	2008		1280	1700	1782	1442	1064	1409	817	1583
	1281	1401	2113	1646	1050	2859	2084	1708		1281	1493	1999	1621	1323	2619	1418	1897		1281	1794	1701	1565	1280	1741	1080	1867		1281	1626	1846	1391	1225	1502	833	1817
	1282	1488	1771	1682	950	2722	1940	1946		1282	1444	1889	1415	1265	2693	1369	2173		1282	1838	1671	1302	1104	1758	1159	1734		1282	1632	1856	1336	1181	1559	806	1660
	1283	1399	1854	1628	833	2648	1833	1846		1283	1535	1718	1604	1179	2490	1320	2058		1283	1869	1741	1457	1083	1814	1095	1804		1283	1615	1894	1267	924	1521	547	1638
	1284	1513	1899	1409	996	2839	1784	1784		1284	1454	1766	1688	1248	2602	1468	2355		1284	1731	1630	1460	1158	1628	966	1670		1284	1652	1874	1295	937	1401	672	1957
	1285	1407	1978	1567	940	2674	1964	1953		1285	1383	1699	1528	1222	2570	1274	2029		1285	1681	1874	1489	1361	1763	1005	1779		1285	1653	1702	1502	1004	1464	782	1593
	1286	1482	1989	1613	940	2699	2017	1893		1286	1418	1842	1601	1268	2443	1261	2247		1286	1801	1555	1317	1219	1649	908	1825		1286	1756	1738	1434	1144	1542	767	1706
	1287	1497	2110	1695	1049	2629	1917	1890		1287	1232	1927	1411	1079	2674	1298	1965		1287	1806	1891	1348	1220	1769	1055	1766		1287	1559	1753	1425	1095	1629	739	1643
	1288	1396	1811	1629	1139	2653	2005	1954		1288	1303	1996	1458	1224	2591	1194	2173		1288	1876	1734	1435	1129	1816	1049	1893		1288	1547	1855	1448	953	1467	764	1643
	1289	1446	2097	1640	1049	2571	1780	1871		1289	1363	1808	1619	1309	2494	1229	2077		1289	1914	1627	1346	1410	1760	1002	1747		1289	1735	1713	1302	1077	1402	660	1532
	1290	1462	2111	1857	965	2667	1872	2059		1290	1505	1884	1456	1216	2647	1365	2179		1290	1920	1556	1445	1226	1734	1110	1646		1290	1665	1809	1482	1066	1523	866	1719
	1291	1335	2207	1865	945	2590	1860	1931		1291	1181	1718	1484	1228	2534	1389	2034		1291	1733	1809	1319	1202	1701	984	1685		1291	1679	1815	1364	986	1540	679	1602
	1292	1329	2024	1566	1115	2687	1749	2029		1292	1365	1792	1504	1107	2611	1441	2090		1292	1771	1696	1391	1127	1632	1052	1776		1292	1561	1886	1225	1133	1364	868	1698
	1293	1461	1849	1551	984	2490	1902	1912		1293	1370	1807	1278	1233	2601	1302	1788		1293	1833	1797	1455	1216	1695	1166	1769		1293	1739	1782	1252	1019	1449	850	1654
	1294	1393	1997	1431	1016	2812	1701	1919		1294	1496	1862	1562	1271	2509	1324	1960		1294	1914	1695	1480	1255	1593	1068	1629		1294	1684	1768	1571	1156	1614	544	1639
	1295	1403	1981	1530	846	2676	1895	1935		1295	1395	1815	1495	1132	2701	1424	2105		1295	1896	1680	1339	1327	1804	1112	1709		1295	1732	1860	1420	1033	1454	675	1847
	1296	1444	1568	1506	928	2617	1959	1953		1296	1386	1808	1594	1117	2805	1406	2011		1296	1860	1676	1279	1115	1673	1003	1840		1296	1606	1876	1471	1078	1555	832	1706
	1297	1438	2036	1485	1031	2586	1833	1773		1297	1282	1867	1571	1311	2571	1290	2084		1297	1760	1654	1376	1186	1738	1105	1787		1297	1763	1775	1281	1033	1440	646	1511
	1298	1490	2201	1404	854	2726	1859	1946		1298	1306	2030	1450	1267	2370	1516	1995		1298	1817	1788	1359	1261	1731	1081	1725		1298	1587	1756	1102	1002	1320	736	1744
	1299	1445	2123	1546	1038	2781	1893	1821		1299	1483	1736	1510	1353	2744	1448	1908		1299	1818	1734	1313	1096	1645	946	1770		1299	1774	1909	1196	1080	1271	708	1803
	1300	1291	2208	1516	861	2773	1895	1868		1300	1260	1846	1474	1273	2609	1375	1925		1300	1734	1665	1369	1207	1609	976	1650		1300	1632	1798	1208	1075	1457	718	1715
	1301	1292	2076	1578	969	2798	1768	1772		1301	1514	1750	1563	1081	2458	1327	2046		1301	1738	1644	1297	1103	1732	1074	1548		1301	1491	1843	1197	993	1465	634	1828
	1302	1400	2182	1853	955	2850	1948	1757		1302	1428	1623	1507	1241	2446	1331	1917		1302	1849	1925	1493	1184	1720	964	1848		1302	1625	1769	1276	1057	1511	810	1682
	1303	1433	1996	1769	983	2751	1775	1812		1303	1364	1883	1610	1121	2436	1381	1939		1303	1821	1648	1415	1265	1643	1138	1624		1303	1674	1687	1272	1010	1442	846	1658
	1304	1488	1730	1516	1007	2672	1824	1778		1304	1416	1866	1513	1255	2418	1400	1772		1304	1951	1752	1272	1122	1665	1091	1695		1304	1655	1738	1212	1150	1425	724	1682
	1305	1274	1976	1484	952	2446	1920	2024		1305	1377	1713	1484	1174	2456	1457	2140		1305	1980	1549	1448	1283	1693	1095	1864		1305	1647	1896	1239	1066	1547	614	1815
	1306	1326	2108	1613	986	2458	1925	1949		1306	1409	1949	1498	1195	2531	1338	2083		1306	1879	1549	1401	1224	1753	1038	1718		1306	1641	1867	1331	1168	1445	568	1610
	1307	1473	1870	1639	811	2715	2004	1936		1307	1387	1848	1332	1088	2500	1365	2104		1307	1619	1783	1444	1354	1685	1186	1835		1307	1792	1839	1431	1181	1475	894	1778
	1308	1441	1858	1507	1020	2712	1971	1845		1308	1378	1701	1475	1135	1864	1427	2071		1308	1785	1702	1417	1364	1705	1016	1737		1308	1719	1739	1323	1008	1561	754	1624
	1309	1230	2081	1661	924	2687	1946	1983		1309	1438	1997	1376	1146	2773	1496	1996		1309	1806	1820	1480	1025	1675	993	1909		1309	1709	1787	1202	1027	1405	824	1893
	1310	1462	1980	1537	778	2636	2049	1862		1310	1441	1746	1440	1296	2614	1290	2083		1310	1851	1765	1309	1249	1771	1121	1808		1310	1750	1841	1293	1016	1452	756	1825
	1311	1496	1870	1553	1054	2724	1841	2056		1311	1391	1888	1516	1354	2616	1364	2031		1311	1829	1651	1358	1286	1586	947	1682		1311	1598	1662	1292	1093	1349	810	1582
	1312	1536	1835	1614	982	2593	2019	1847		1312	1399	2007	1553	1399	2406	1361	2084		1312	1820	1749	1462	1127	1722	1151	1869		1312	1741	1668	1242	1059	1390	803	1687
	1313	1263	1885	1666	965	2581	1860	2126		1313	1609	1949	1639	1250	2323	1299	2112		1313	1710	1691	1475	1306	1563	989	1628		1313	1677	1852	1354	989	1424	876	1692
	1314	1322	2037	1785	886	2532	1945	2004		1314	1600	1774	1530	1237	2643	1296	2138		1314	1798	1738	1423	1227	1795	1134	1853		1314	1654	1749	1116	1031	1422	889	1569
	1315	1329	2139	1613	1000	2659	1890	1924		1315	1481	1957	1281	1261	2473	1340	2002		1315	1736	1875	1390	1012	1779	988	1702		1315	1491	1877	1372	1068	1316	903	1619
	1316	1419	1719	1641	1008	2566	1985	1944		1316	1434	1863	1497	1303	2601	1394	2343		1316	1817	1571	1359	1149	1561	1056	1774		1316	1482	1888	1491	1067	1573	797	1727
	1317	1409	2142	1674	934	2621	1778	1892		1317	1364	1780	1378	1340	2279	1261	1912		1317	1790	1741	1378	1302	1777	1040	1741		1317	1772	1891	1338	1119	1547	735	1550
	1318	1533	2022	1471	781	2651	1801	1931		1318	1473	1933	1244	1374	2549	1233	2078		1318	1717	1639	1398	1319	1667	1143	1513		1318	1714	1903	1278	1011	1516	713	1710
	1319	1399	2036	1466	916	2659	2009	1855		1319	1364	1750	1429	1123	2718	1351	2137		1319	1722	1730	1299	1373	1705	954	1916		1319	1624	1937	1431	1038	1588	697	1610
	1320	1401	1965	1584	839	2576	1904	1902		1320	1466	1798	1238	1087	2383	1375	2223		1320	1848	1654	1117	1223	1548	1138	1852		1320	1773	1980	1408	996	1441	831	1663
	1321	1326	2074	1365	902	2820	1842	1859		1321	1413	1814	1292	1226	2570	1414	2201		1321	1637	1790	1421	1325	1813	1003	1761		1321	1825	1948	1402	1093	1533	593	1774
	1322	1421	1904	1520	984	2777	1953	1754		1322	1429	1898	1495	1244	2682	1376	2158		1322	1702	1780	1588	1084	1712	1039	1653		1322	1693	2142	1478	1021	1769	604	1838
	1323	1332	2140	1781	873	2596	2005	1858		1323	1353	1935	1198	1236	2592	1366	2052		1323	1691	1548	1418	1292	1766	1006	1750		1323	1726	2184	1409	1070	1837	680	1698
	1324	1329	1997	1583	1107	2964	1980	1939		1324	1564	1887	1545	1247	2605	1521	2130		1324	1756	1813	1481	1094	1701	1070	1773		1324	1850	2293	1322	1140	1733	746	1755
	1325	1368	2380	1732	1092	2662	2023	1818		1325	1281	1827	1530	1310	2731	1513	2121		1325	1688	1614	1236	1199	1726	954	1749		1325	1855	2510	1500	1045	1721	883	1847
	1326	1592	2129	1554	1039	2682	1952	1944		1326	1599	1983	1573	1218	2608	1472	1970		1326	1697	1667	1382	1106	1773	995	1735		1326	1758	2435	1469	1003	1893	903	1798
	1327	1402	2013	1550	1004	2770	2015	1837		1327	1357	1821	1492	1160	2645	1575	2085		1327	1804	1733	1413	1190	1652	985	1746		1327	2005	2703	1575	1010	1948	909	1667
	1328	1482	1909	1424	1080	2833	1918	2046		1328	1597	1767	1478	1326	2634	1424	2345		1328	1659	1618	1317	1210	1639	1031	1815		1328	1819	2639	1582	1059	2101	941	1915
	1329	1208	2059	1483	1040	2723	1870	1874		1329	1518	1860	1496	1370	2684	1493	2069		1329	1813	1708	1446	1262	1710	848	1771		1329	2049	2755	1651	1139	1965	883	1930
	1330	1503	1820	1520	944	2794	1940	1878		1330	1526	1973	1421	1247	2450	1536	2189		1330	1732	1763	1537	1216	1669	864	1684		1330	2091	2865	1508	1218	2156	986	1791
	1331	1421	1989	1562	1055	2827	1918	2023		1331	1274	1964	1582	1153	2223	1598	1826		1331	1669	1637	1501	1359	1732	996	1784		1331	2025	2975	1511	893	2439	956	1924
	1332	1382	2034	1581	1108	2586	2107	1982		1332	1290	1826	1595	1154	2616	1547	2110		1332	1702	1678	1272	1196	1854	1002	1917		1332	2256	3304	1605	1152	2342	961	1910
	1333	1418	1872	1578	1002	2765	1997	2003		1333	1373	1812	1464	1204	2690	1535	2110		1333	1808	1721	1552	1211	1656	924	1789		1333	2236	3318	1578	1107	2157	1027	1795
	1334	1292	1935	1571	982	2784	1965	1878		1334	1551	1796	1541	1156	2555	1460	2110		1334	1649	1871	1422	1331	1552	1025	1759		1334	2140	3233	1717	1220	2406	1074	1732
	1335	1391	1964	1627	1117	2741	1997	1840		1335	1345	1988	1563	1373	2633	1510	2159		1335	1978	1914	1460	1287	1703	827	1837		1335	2361	3285	1671	1216	2338	1235	1794
	1336	1370	1943	1652	1061	2868	2015	1965		1336	1469	1915	1543	1125	2467	1538	1932		1336	1880	1799	1425	1219	1676	903	1748		1336	2400	3386	1562	1173	2329	996	1732
	1337	1485	1949	1538	1078	2603	1861	1884		1337	1503	1918	1562	1262	2540	1486	2074		1337	1928	1755	1243	1381	1768	1022	1655		1337	2346	3572	1531	1202	2687	1199	1759
	1338	1464	1790	1651	947	2983	1909	1952		1338	1412	1932	1534	1150	2709	1597	1967		1338	1777	1642	1408	1281	1653	922	1805		1338	2536	3465	1606	1314	2628	1060	1825
	1339	1556	2084	1541	902	2684	1881	1940		1339	1418	1927	1528	1177	2484	1547	2051		1339	1647	1778	1423	1229	1539	907	1756		1339	2530	3389	1538	1251	2748	1206	1743
	1340	1395	2031	1513	1178	2847	1961	1742		1340	1496	1844	1500	1195	2705	1464	2145		1340	1706	1733	1302	1289	1626	839	1834		1340	2805	3464	1747	1275	3013	1258	1911
	1341	1369	2054	1405	1006	2705	1954	1808		1341	1503	1885	1444	1201	2523	1734	2055		1341	1689	1595	1332	1119	1652	919	1785		1341	2505	3413	1672	1323	2897	1220	1855
	1342	1349	1904	1331	959	2945	2100	1846		1342	1445	1807	1537	1211	2591	1573	2241		1342	1677	1724	1307	1232	1712	837	1822		1342	2764	3449	1430	1316	2925	1176	1975
	1343	1369	1919	1593	926	2431	1896	1901		1343	1535	1896	1547	1131	2595	1554	2077		1343	1705	1628	1402	1296	1782	812	1760		1343	2569	3422	1808	1423	2938	1389	1712
	1344	1360	1913	1444	907	2726	1916	2001		1344	1339	1686	1453	1052	2514	1807	2083		1344	1794	1695	1546	1078	1684	865	1777		1344	2642	3496	1682	1314	2895	1492	1920
	1345	1516	1837	1521	850	2649	1960	1752		1345	1465	1923	1311	1336	2587	1579	2258		1345	1733	1496	1371	1186	1592	957	1721		1345	2668	3645	1772	1366	2874	1508	1771
	1346	1333	2041	1663	1147	2719	2012	2028		1346	1315	1904	1564	1127	2647	1450	1980		1346	1792	1729	1452	1240	1699	912	1775		1346	2761	3414	1612	1343	3016	1427	1798
	1347	1446	2112	1637	891	2805	1993	1922		1347	1502	1772	1534	1264	2559	1799	1974		1347	1616	1612	1314	1247	1648	891	1887		1347	2960	3640	1599	1538	3285	1466	1965
	1348	1387	2160	1667	1087	2620	1794	1740		1348	1340	1926	1580	1135	2658	1852	2037		1348	1762	1607	1388	1226	1713	859	1716		1348	2623	3516	1740	1366	3108	1516	1926
	1349	1315	2009	1509	1089	2580	1909	1953		1349	1330	1797	1497	1279	2636	1688	1994		1349	1728	1514	1401	1157	1806	865	1718		1349	2758	3681	1823	1324	3042	1448	2075
	1350	1365	1873	1516	979	2559	1822	1850		1350	1262	2025	1559	1204	2680	1781	1979		1350	1907	1770	1201	1279	1702	1091	1600		1350	3056	3969	1579	1431	2937	1438	1948
	1351	1355	1753	1720	845	2431	1894	1916		1351	1521	1878	1675	1083	2661	1638	1975		1351	1875	1654	1601	1039	1606	907	1631		1351	2886	3681	1673	1297	3092	1411	1922
	1352	1388	2006	1609	902	2727	1910	1973		1352	1364	1851	1519	1055	2524	1737	2059		1352	1742	1730	1363	1254	1741	1044	1728		1352	3037	3715	1752	1404	3018	1376	2025
	1353	1422	2015	1575	1011	2578	1795	2013		1353	1327	1983	1505	1201	2772	1549	2108		1353	1789	1657	1309	1275	1597	964	1595		1353	2926	3810	1908	1364	2800	1529	1804
	1354	1310	1835	1721	905	2489	1863	1936		1354	1359	1840	1476	1014	2618	1731	2195		1354	1827	1679	1418	1350	1744	799	1716		1354	3071	3838	1682	1545	3118	1528	1943
	1355	1392	2004	1559	973	2655	1741	2052		1355	1478	1931	1604	1123	2440	1702	1763		1355	1828	1688	1096	1218	1822	894	1514		1355	2833	4007	1616	1425	3111	1412	1877
pulse	1356	1169	2130	1633	835	2700	1861	1901		1356	1490	1965	1462	1291	2434	1800	1986		1356	1825	1643	1452	1254	1634	885	1663		1356	3235	4075	1751	1418	3030	1482	1907
	1357	1412	1851	1385	1082	2436	2115	2060		1357	1413	1859	1595	1210	2529	1638	2181		1357	1726	1742	1354	1236	1794	1009	1960		1357	2888	3867	1712	1466	3249	1552	1894
	1358	1394	2209	1457	869	2706	1953	1963		1358	1370	1824	1333	1270	2455	1696	1873		1358	1704	1633	1341	1358	1698	948	1565		1358	2987	4019	1626	1653	3146	1590	1778
	1359	1365	2106	1524	1170	2796	1860	1964		1359	1330	1744	1443	1126	2437	1649	2078		1359	1624	1679	1396	1323	1669	934	1609		1359	3103	3957	1673	1455	3114	1514	1897
	1360	1361	1873	1419	976	2601	1905	1814		1360	1341	1906	1328	1171	2647	1621	2235		1360	1631	1622	1379	1252	1756	917	1708		1360	3014	3698	1617	1507	2937	1359	1824
	1361	1479	2035	1586	962	2057	1934	1954		1361	1353	1879	1553	1133	2663	1691	2316		1361	1803	1868	1382	1293	1670	908	1827		1361	3132	4015	1622	1415	3181	1591	1909
	1362	1390	1755	1609	961	2904	1965	2071		1362	1351	1905	1474	1156	2482	1831	2086		1362	1666	1717	1428	1197	1495	839	1702		1362	3241	4014	1782	1342	3325	1561	2002
	1363	1545	1979	1453	1141	2730	1966	1904		1363	1389	1950	1447	1175	2467	1585	2113		1363	1862	1500	1543	1231	1641	877	1666		1363	3106	4110	1740	1440	3081	1582	1937
	1364	1579	1920	1617	1065	2612	1916	1924		1364	1372	1764	1352	1283	2226	1865	2256		1364	1670	1585	1413	1174	1760	970	1710		1364	2954	3777	1588	1459	3213	1733	1991
	1365	1542	1684	1610	1125	2750	1877	1990		1365	1269	1880	1539	1297	2830	1731	1945		1365	1619	1616	1475	1233	1683	969	1541		1365	3195	3856	1856	1559	3135	1513	1851
	1366	1488	2054	1502	900	2686	2121	1884		1366	1483	2081	1106	1170	2614	1905	2157		1366	1815	1789	1439	1225	1697	814	1867		1366	3116	3862	1788	1657	3153	1502	2071
	1367	1430	1868	1529	908	2774	1777	1825		1367	1520	1667	1304	1311	2742	1865	2205		1367	1827	1649	1385	1079	1716	1066	1666		1367	3213	4165	1680	1364	3133	1481	2023
	1368	1489	2109	1509	1026	2734	1792	1940		1368	1328	1789	1448	1151	2502	1680	2127		1368	1653	1739	1512	1232	1678	949	1706		1368	3137	3803	1662	1481	3312	1623	1912
	1369	1368	1939	1512	944	2815	1939	1872		1369	1426	1862	1424	1287	2616	1712	2364		1369	1753	1580	1467	1250	1753	981	1853		1369	3225	3992	1749	1575	3264	1460	1981
	1370	1414	1958	1562	928	2640	1920	2006		1370	1452	1868	1591	1178	2835	1847	2131		1370	1807	1637	1380	1156	1693	847	1851		1370	3067	3967	1631	1696	3086	1653	1972
	1371	1427	1956	1852	956	2574	1878	1765		1371	1553	1825	1388	1297	2709	1836	2327		1371	1700	1824	1488	1250	1847	900	1734		1371	3109	4014	1788	1516	3237	1524	1826
	1372	1452	1993	1530	941	2741	1901	1895		1372	1514	1913	1528	1222	2695	1838	2442		1372	1703	1562	1242	1189	1786	943	1830		1372	2949	3965	1759	1525	3154	1665	1857
	1373	1414	2026	1506	874	2529	1986	1975		1373	1445	1743	1459	1069	2639	1900	2222		1373	1750	1636	1649	1110	1595	995	1806		1373	3098	4114	1517	1424	3282	1554	2101
	1374	1725	1897	1457	1066	2584	1979	1970		1374	1385	2039	1596	1158	2059	1780	1915		1374	1709	1591	1410	1194	1831	990	1817		1374	3133	3897	1643	1551	3197	1526	1877
	1375	1430	2005	1567	974	2608	1769	1983		1375	1585	1844	1482	1277	2622	1716	2209		1375	1731	1750	1365	1215	1844	1005	1702		1375	3135	3804	1548	1503	3199	1542	1957
	1376	1410	2052	1451	962	2663	2037	1980		1376	1277	1817	1550	1220	2505	1708	2155		1376	1822	1557	1542	1223	1747	851	1908		1376	3117	4031	1601	1548	3144	1604	1863
	1377	1473	2180	1658	997	2586	1908	2063		1377	1620	1911	1600	1121	2677	1701	1934		1377	1769	1595	1618	1219	1807	833	1896		1377	3018	3834	1695	1542	3246	1652	1885
	1378	1287	2025	1516	1025	2779	1889	2028		1378	1533	1908	1257	1209	2608	1874	1990		1378	1692	1633	1415	1254	1701	868	1667		1378	2987	3921	1573	1466	3143	1559	2081
	1379	1539	1951	1381	1054	2540	1729	1871		1379	1450	1820	1545	1321	2744	1890	1947		1379	1693	1693	1328	1115	1653	890	1742		1379	2927	4022	1771	1582	3375	1611	1966
	1380	1441	1858	1496	912	2668	1858	1809		1380	1347	1744	1377	1215	2477	1843	2131		1380	1708	1726	1508	1277	1752	1050	1636		1380	3173	3820	1579	1493	3222	1559	2106
	1381	1501	2029	1528	945	2732	1998	2007		1381	1433	1875	1423	1267	2379	1775	2137		1381	1676	1794	1369	1257	1711	945	1724		1381	2966	4008	1781	1596	2973	1572	1952
	1382	1388	2110	1427	1006	2580	1939	1861		1382	1522	1869	1482	1299	2513	1825	1785		1382	1571	1619	1416	1099	1652	895	1776		1382	3114	3772	1955	1493	3073	1630	1941
	1383	1415	2056	1543	945	2739	2064	1916		1383	1410	1727	1425	1115	2603	1827	2012		1383	1830	1615	1237	1321	1666	1054	1864		1383	3091	3857	1696	1676	3319	1639	1999
	1384	1324	1987	1620	912	2549	2029	1994		1384	1417	1775	1567	1186	2528	1767	1988		1384	1804	1588	1393	1208	1674	968	1919		1384	3244	3939	1738	1509	3240	1654	1866
	1385	1475	1939	1506	1097	2802	1921	1922		1385	1368	1887	1553	1349	2571	1856	2217		1385	1804	1828	1329	1269	1582	937	1731		1385	3123	3936	1858	1586	3272	1739	1986
	1386	1495	2081	1493	964	2695	2000	2075		1386	1458	1860	1412	1349	2613	2055	1965		1386	1634	1628	1304	1119	1675	958	1733		1386	3002	3904	1891	1542	3190	1531	2087
	1387	1418	1816	1576	995	2606	1905	1868		1387	1464	2038	1360	1259	2666	2080	1949		1387	1571	1750	1403	1155	1660	863	1832		1387	3118	4000	1754	1486	3176	1555	2057
	1388	1376	1943	1531	934	2590	2003	1926		1388	1341	1728	1511	1305	2574	1933	2044		1388	1703	1604	1405	1251	1804	1080	1691		1388	3149	4177	1792	1360	3215	1577	2100
	1389	1511	2068	1461	1189	2627	1859	1906		1389	1559	1837	1408	1268	2457	1871	2185		1389	1553	1605	1385	1200	1612	786	1658		1389	3239	4020	1497	1596	3124	1586	2060
	1390	1442	2186	1681	1084	2526	1937	1889		1390	1394	1798	1359	1274	2580	1866	1789		1390	1666	1674	1472	1222	1877	880	1650		1390	3206	3937	2033	1586	3177	1499	2039
	1391	1607	2104	1556	1023	2566	1726	1871		1391	1395	1785	1386	1029	2165	1893	1992		1391	1625	1653	1438	1143	1645	919	1634		1391	3012	4088	1830	1547	3383	1551	2010
	1392	1395	1923	1418	736	2508	1995	1899		1392	1354	1950	1602	1087	2743	1867	2125		1392	1516	1689	1424	1294	1701	966	1798		1392	3261	4154	1673	1495	3180	1466	1909
	1393	1465	2117	1603	1004	2593	1906	1867		1393	1394	1812	1231	1242	2499	1910	1841		1393	1593	1539	1418	1204	1745	952	1685		1393	3335	3817	1657	1557	3301	1309	2045
	1394	1301	2172	1561	1038	2918	1868	1954		1394	1473	1690	1572	1216	2419	1889	1835		1394	1543	1860	1396	1187	1760	1067	1711		1394	3146	4128	1651	1549	3398	1305	2104
	1395	1368	2041	1396	1101	2532	1779	2053		1395	1202	1967	1593	1060	2544	1896	2126		1395	1726	1596	1380	1297	1739	881	1663		1395	3279	4196	1873	1390	3265	1567	1921
	1396	1374	1923	1601	937	2621	1858	1872		1396	1354	1849	1507	1241	2814	1987	1985		1396	1796	1698	1355	1181	1676	846	1747		1396	3240	3947	1654	1475	3334	1623	2084
	1397	1434	1982	1524	978	2602	2007	1823		1397	1446	1831	1554	1208	2544	1900	2099		1397	1899	1684	1300	1409	1730	942	1762		1397	3185	4077	1673	1527	3347	1479	2091
	1398	1441	2096	1556	1179	2567	1901	1910		1398	1409	1868	1512	1266	2603	1935	2086		1398	1772	1554	1258	1323	1813	975	1842		1398	3175	3881	1934	1355	3412	1588	1999
	1399	1364	1990	1621	1169	2827	1967	1899		1399	1406	1711	1554	1210	2634	1862	1772		1399	1667	1693	1273	1313	1813	913	1722		1399	3194	3869	1718	1656	3407	1523	2002
	1400	1465	1987	1458	1013	2727	1825	2031		1400	1383	1832	1543	1120	2626	2060	1929		1400	1725	1667	1435	1201	1633	831	1452		1400	3318	4172	1695	1554	3443	1702	2141
	1401	1381	2117	1452	973	2570	1875	1926		1401	1432	1925	1399	1290	2562	1823	1956		1401	1645	1454	1405	1257	1607	937	1794		1401	3151	3969	1862	1448	3258	1634	1907
	1402	1338	1808	1451	857	2496	1863	1885		1402	1319	1848	1529	1155	2134	1930	1975		1402	1706	1574	1337	1126	1602	969	1625		1402	3188	3977	1824	1357	3441	1639	2055
	1403	1386	1918	1615	1031	2558	1986	1901		1403	1548	1734	1747	1204	2424	1858	2131		1403	1761	1849	1476	1236	1630	987	1820		1403	3322	4082	1565	1419	3447	1589	2083
	1404	1355	1993	1557	1036	2564	1932	1830		1404	1579	1960	1531	1157	2756	1870	2228		1404	1755	1687	1332	1381	1502	1059	1841		1404	3344	3940	1767	1697	3226	1513	2030
	1405	1448	2010	1558	1074	2667	1895	1926		1405	1607	1790	1381	1293	2547	1869	2113		1405	1768	1745	1473	1187	1542	933	1618		1405	3372	3930	1844	1352	3433	1623	2084
	1406	1409	2006	1553	939	2641	1944	1997		1406	1466	1831	1626	1307	2473	1950	2024		1406	1681	1620	1510	1226	1663	1013	1752		1406	3341	3912	1786	1451	3269	1590	1986
	1407	1586	2079	1415	990	2613	1926	1906		1407	1332	1673	1517	1098	2451	1910	1954		1407	1692	1732	1461	1219	1633	937	1736		1407	3213	3890	1723	1627	3228	1737	1937
	1408	1506	1996	1545	1088	2769	2114	1831		1408	1451	1673	1465	1250	2521	1697	2229		1408	1828	1851	1214	1193	1598	1085	1851		1408	3151	3800	1801	1385	3250	1590	1796
	1409	1539	1997	1552	974	2718	2031	1836		1409	1274	1815	1428	1224	2251	2022	2053		1409	1812	1545	1597	1208	1699	873	1846		1409	3164	3796	1610	1581	3195	1504	2056
	1410	1505	2111	1620	997	2469	2021	1919		1410	1165	1870	1516	1225	2605	1977	2085		1410	1607	1563	1569	1270	1777	872	1627		1410	3295	3785	1681	1485	3232	1583	1895
	1411	1426	2052	1653	894	2659	1910	1844		1411	1415	1693	1616	1185	2568	1857	2078		1411	1761	1598	1411	1201	1609	921	1785		1411	3169	3915	1637	1547	3176	1544	1998
	1412	1383	2307	1637	1036	2574	1953	1928		1412	1439	1749	1491	1196	2593	1997	2034		1412	1765	1470	1404	1339	1738	989	1861		1412	3384	3815	1626	1541	3269	1573	2106
	1413	1415	1880	1520	920	2642	1963	2058		1413	1412	1922	1580	1346	2655	1870	2146		1413	1672	1775	1456	1223	1718	992	1785		1413	3255	4153	1597	1537	3293	1436	1963
	1414	1449	1963	1681	1047	2681	1774	1775		1414	1361	1842	1479	1160	2614	2077	2089		1414	1740	1653	1294	1277	1577	1007	1714		1414	3234	4135	1613	1353	3254	1719	2121
	1415	1524	1699	1657	985	2572	1932	1668		1415	1439	1823	1694	1138	2657	1925	1811		1415	1718	1670	1483	1317	1795	819	1717		1415	2976	4030	1576	1635	2953	1550	1997
	1416	1594	2003	1532	1099	2745	1967	1851		1416	1445	1828	1587	1127	2692	1824	2035		1416	1749	1768	1371	1135	1749	1046	1767		1416	3146	3894	1670	1643	3069	1574	1999
	1417	1526	1913	1664	926	2945	1957	2039		1417	1399	1897	1662	1239	2140	1919	2046		1417	1766	1514	1528	1017	1812	878	1784		1417	3451	3836	1573	1537	3084	1461	1996
	1418	1193	1707	1452	989	2797	1971	1865		1418	1489	1776	1655	1176	2620	2099	1727		1418	1732	1699	1385	1237	1729	864	1714		1418	3382	3827	1455	1563	2895	1532	2028
	1419	1359	2057	1715	901	2604	2014	1764		1419	1595	1807	1654	1296	2526	1853	1726		1419	1896	1628	1477	1213	1436	1025	1907		1419	3283	3938	1720	1563	3018	1591	1986
	1420	1413	1917	1382	958	2650	1996	1717		1420	1379	1799	1633	1142	2812	1949	2076		1420	1789	1572	1703	1251	1657	950	1761		1420	3015	3835	1719	1581	3009	1581	1985
	1421	1180	2033	1588	946	2604	1935	1932		1421	1508	1794	1551	1397	2722	1688	2086		1421	1771	1608	1359	1279	1698	1056	1733		1421	3127	3997	1687	1726	3043	1559	1908
	1422	1288	2076	1522	930	2700	2050	1842		1422	1346	1841	1528	1293	2646	1910	2208		1422	1707	1553	1268	1246	1593	1148	1848		1422	3138	3839	1618	1458	2858	1727	2061
	1423	1414	1963	1656	1013	2437	2024	1999		1423	1526	1878	1445	1529	2460	1820	2229		1423	1709	1619	1457	1167	1601	905	1786		1423	2940	3942	1524	1483	2948	1445	1915
	1424	1468	2082	1579	1001	2719	1980	2060		1424	1472	1825	1582	1290	2577	1827	2187		1424	1698	1746	1327	1115	1594	1012	1800		1424	3041	3926	1588	1574	2936	1643	1873
	1425	1522	1895	1653	1068	2613	1822	1874		1425	1678	1847	1473	1243	2601	1853	2032		1425	1634	1449	1408	1283	1708	999	1609		1425	3204	3718	1527	1419	2770	1565	1960
	1426	1526	1880	1690	1050	2743	1967	1926		1426	1537	1865	1729	1142	2784	2006	2273		1426	1552	1434	1435	1094	1688	880	1624		1426	3240	3773	1446	1487	2988	1672	1854
	1427	1347	2053	1510	1024	2732	1893	1905		1427	1559	1801	1386	1192	2616	1929	2083		1427	1641	1590	1562	1296	1766	929	1646		1427	3031	3643	1450	1397	2945	1532	1951
	1428	1368	2096	1605	948	2714	1837	1976		1428	1552	1940	1540	1204	2580	1815	1944		1428	1935	1670	1538	1205	1788	907	1616		1428	3104	3899	1495	1496	2761	1504	1875
	1429	1386	2049	1530	888	2630	1982	1802		1429	1369	1840	1500	1278	2746	1829	2324		1429	1745	1667	1550	1134	1846	946	1814		1429	3368	3571	1462	1452	2950	1587	1900
	1430	1339	2224	1534	891	2687	2137	1846		1430	1554	1913	1447	1273	2577	2013	2172		1430	1786	1493	1245	1140	1649	802	1923		1430	3100	3468	1401	1450	2561	1443	1995
	1431	1398	1900	1757	921	2797	1876	1828		1431	1553	1861	1486	1251	2763	1750	1927		1431	1689	1772	1314	1217	1790	998	1673		1431	3038	3671	1445	1483	2609	1663	1953
	1432	1400	1869	1560	884	2682	1788	1765		1432	1470	1878	1627	1222	2539	1776	2110		1432	1769	1543	1272	1188	1692	1039	1677		1432	3006	3507	1374	1542	2642	1694	1825
	1433	1467	2049	1518	956	2647	1913	1812		1433	1363	1780	1711	1217	2633	1763	2235		1433	1592	1750	1302	1125	1755	1005	1687		1433	2915	3395	1358	1596	2669	1452	1749
	1434	1484	2006	1644	1009	2736	1779	1813		1434	1532	1850	1433	1374	2495	1804	2146		1434	1600	1657	1248	1199	1386	983	1752		1434	3041	3349	1473	1380	2736	1409	1953
	1435	1465	2012	1495	1219	2679	2007	1915		1435	1507	1874	1467	1193	2662	1820	2189		1435	1610	1596	1515	1291	1551	955	1722		1435	3138	3248	1599	1465	2444	1513	1879
	1436	1331	2008	1491	953	2574	1790	1866		1436	1380	1880	1499	1116	2602	1670	2087		1436	1724	1608	1292	1314	1721	953	1699		1436	2982	3189	1509	1447	2539	1414	1869
	1437	1226	2121	1571	1063	2813	1841	1985		1437	1497	1971	1458	1202	2404	1578	2124		1437	1734	1622	1373	1385	1811	889	1613		1437	2931	3344	1507	1399	2468	1450	1681
	1438	1296	2044	1546	996	2623	2020	1898		1438	1485	1988	1493	1139	2800	1749	2014		1438	1581	1699	1384	1143	1698	859	1717		1438	2817	3066	1433	1343	2461	1465	1717
	1439	1467	2215	1521	932	2642	1983	1916		1439	1517	1830	1686	1137	2359	1771	2048		1439	1757	1706	1448	1227	1743	1008	1672		1439	2836	3228	1201	1606	2322	1425	1877
	1440	1488	1943	1410	953	2643	1880	1868		1440	1439	1955	1590	1250	2790	1827	2161		1440	1614	1634	1355	1189	1603	915	1721		1440	2656	3079	1464	1299	2319	1407	1849
	1441	1420	2025	1558	1027	2512	1898	1889		1441	1482	1843	1546	1375	2647	1680	2034		1441	1623	1693	1472	1250	1623	947	1761		1441	2850	2892	1460	1316	2414	1591	1722
	1442	1325	2010	1641	948	2525	2042	1925		1442	1411	2119	1484	1212	2441	1826	2263		1442	1639	1685	1386	1238	1673	1006	1794		1442	2953	2942	1484	1426	2427	1341	2025
	1443	1422	2005	1678	924	2668	1906	1882		1443	1488	1778	1544	1252	2616	1650	2215		1443	1605	1737	1495	1279	1762	1102	1679		1443	2659	3082	1327	1422	2639	1546	1718
	1444	1538	2213	1452	981	2628	1778	1887		1444	1410	1883	1562	1153	2719	1713	1764		1444	1601	1657	1538	1226	1775	918	1738		1444	2785	2850	1531	1317	2310	1346	1715
	1445	1451	2119	1398	914	2613	2109	2010		1445	1500	1959	1528	1448	2555	1800	2206		1445	1551	1605	1522	1219	1691	1010	1935		1445	2631	2827	1454	1476	2325	1245	1854
	1446	1258	1986	1559	988	2611	1969	1917		1446	1280	1768	1580	1078	2581	1696	2156		1446	1757	1513	1424	1110	1744	1029	1775		1446	2715	2802	1376	1239	2247	1290	1815
	1447	1501	1974	1530	831	2502	1887	1717		1447	1425	1870	1640	1432	2732	1807	1999		1447	1581	1744	1346	1240	1688	869	1606		1447	2613	2780	1326	1468	2201	1158	1889
	1448	1330	1929	1581	938	2465	1910	2006		1448	1377	1756	1575	1436	2515	1624	1979		1448	1642	1587	1588	1376	1758	883	1604		1448	2671	2717	1312	1420	2215	1159	1679
	1449	1448	1972	1452	1067	2789	1922	1977		1449	1417	1839	1601	1058	2603	1583	1837		1449	1687	1692	1334	1248	1799	1020	1818		1449	2513	2705	1409	1175	2269	1235	1789
	1450	1469	1668	1657	931	2550	1922	1950		1450	1433	1887	1529	1169	2502	1656	1979		1450	1696	1598	1218	1151	1726	858	1639		1450	2331	2561	1320	1348	2129	1312	1787
	1451	1295	1792	1499	1080	2691	2022	1977		1451	1451	1774	1577	1190	2721	1806	2044		1451	1501	1623	1410	1236	1586	957	1885		1451	2485	2581	1366	1363	2313	1204	1924
	1452	1445	1997	1530	911	2752	1869	1858		1452	1379	1974	1751	1288	2596	1516	2272		1452	1819	1410	1237	1274	1689	1025	1786		1452	2281	2605	1487	1364	2152	1111	1720
	1453	1497	2131	1577	1036	2790	1873	2020		1453	1452	1904	1587	1177	2453	1554	2144		1453	1609	1617	1267	1240	1510	914	1819		1453	2406	2593	1277	1253	2074	1169	1618
	1454	1639	1883	1646	1098	2670	1854	1762		1454	1498	1759	1530	1173	2580	1540	1734		1454	1572	1538	1470	1218	1672	911	1798		1454	2470	2521	1324	1175	2148	1196	1631
	1455	1573	1951	1520	953	2711	1812	2068		1455	1408	1916	1501	1298	2657	1611	1949		1455	1544	1603	1442	1243	1751	955	1641		1455	2527	2574	1418	1296	2137	1048	1738
	1456	1299	1959	1549	912	2734	1838	1786		1456	1474	1811	1590	1208	2423	1715	1964		1456	1729	1631	1543	1213	1597	866	1654		1456	2435	2474	1477	1310	2074	1046	1813
	1457	1480	1881	1305	1006	2631	1879	1829		1457	1513	1746	1576	1227	2595	1556	2166		1457	1800	1628	1331	1313	1737	922	1603		1457	2398	2443	1504	1156	2077	1122	1663
	1458	1407	1791	1475	1000	2615	1962	1964		1458	1304	1799	1592	1246	2556	1909	1995		1458	1660	1661	1502	1157	1727	972	1723		1458	2183	2320	1436	1278	2017	1055	1986
	1459	1450	2142	1478	1042	2696	1818	1865		1459	1389	1801	1715	1343	2672	1592	2226		1459	1613	1577	1478	1363	1756	917	1643		1459	2319	2371	1451	1140	2005	947	1617
	1460	1477	1892	1423	850	2601	1921	2063		1460	1204	1911	1576	1166	2639	1659	2150		1460	1635	1571	1414	1127	1701	897	1818		1460	2129	2350	1242	1271	2022	812	1826
	1461	1582	1990	1480	1014	2725	1979	1884		1461	1431	1869	1519	1192	2565	1592	2046		1461	1653	1582	1482	1227	1764	951	1719		1461	2373	2257	1346	1177	2083	701	1647
	1462	1429	2090	1678	1057	2685	2016	1881		1462	1533	1970	1649	1269	2369	1538	2143		1462	1626	1607	1597	1053	1517	934	1750		1462	2147	2314	1244	1170	1924	961	1722
	1463	1383	1783	1445	960	2619	1806	1928		1463	1154	1941	1660	1321	2580	1663	1768		1463	1581	1610	1466	1089	1649	887	1596		1463	2109	2383	1178	1295	1893	869	1712
	1464	1559	1980	1640	1022	2731	1912	1780		1464	1507	1845	1545	1134	2495	1670	2228		1464	1540	1716	1341	1255	1761	1027	1845		1464	2148	2215	1336	1184	1969	985	1755
	1465	1460	1861	1450	910	2732	1935	1911		1465	1416	1794	1671	1368	2632	1380	1782		1465	1552	1630	1416	1355	1759	1000	1736		1465	2042	2042	1248	1222	1862	1025	1601
	1466	1529	2033	1348	1069	2782	1831	1979		1466	1327	1891	1410	1314	2604	1838	1992		1466	1615	1721	1528	1128	1691	910	1714		1466	2321	2203	1430	1185	2024	828	1862
	1467	1382	2072	1603	856	2653	1880	1997		1467	1593	1815	1375	1262	2569	1590	2177		1467	1598	1567	1442	1325	1513	915	1792		1467	1973	2222	1308	1325	1861	975	1701
	1468	1403	1969	1543	1007	2783	1825	1901		1468	1421	1744	1818	1189	2634	1730	1899		1468	1391	1604	1486	1239	1607	1137	1746		1468	1858	2310	1214	1031	1912	902	1878
	1469	1545	2013	1435	1002	2511	1887	1780		1469	1457	1789	1630	1157	2576	1543	1943		1469	1565	1619	1408	1197	1826	960	1687		1469	2095	2172	1392	1087	2031	962	1673
	1470	1389	2081	1491	943	2995	1882	1880		1470	1598	1845	1553	1191	2542	1282	1954		1470	1687	1545	1510	1259	1665	1009	1764		1470	2047	2251	1250	1078	1890	855	1496
	1471	1328	2208	1473	1132	2715	1919	1747		1471	1466	1846	1748	1197	2515	1533	2035		1471	1479	1527	1474	1350	1601	969	1591		1471	2032	2075	1272	1164	1897	1004	1701
	1472	1317	1897	1612	933	2641	1933	2018		1472	1556	1753	1510	1197	2557	1700	1935		1472	1656	1516	1449	1215	1791	985	1686		1472	2181	2188	1433	1098	1903	937	1784
	1473	1472	1872	1589	885	2681	1768	1782		1473	1356	1965	1601	1275	2659	1602	2075		1473	1391	1546	1463	1204	1645	938	1636		1473	2064	2146	1422	1140	1859	921	1761
	1474	1374	2133	1373	897	2596	1867	1821		1474	1479	1827	1663	1261	2620	1524	2136		1474	1511	1582	1398	1281	1778	977	1738		1474	1982	2119	1421	1198	1970	903	1526
	1475	1611	2117	1662	966	2534	2011	1897		1475	1410	1849	1583	1342	2675	1407	1781		1475	1470	1625	1406	1182	1675	1036	1851		1475	2022	2085	1269	1178	1738	893	1596
	1476	1438	2046	1554	1048	2725	1812	2028		1476	1482	1696	1632	1412	2561	1677	2046		1476	1650	1688	1508	1120	1586	867	1661		1476	1998	2178	1254	949	1804	872	1758
	1477	1552	2098	1647	983	2706	1911	1707		1477	1543	1912	1601	1294	2485	1644	2088		1477	1484	1808	1296	1079	1691	996	1748		1477	1851	2131	1279	1109	1932	943	1773
	1478	1360	2036	1586	957	2613	1959	1880		1478	1566	1911	1605	1189	2605	1629	1869		1478	1668	1604	1540	1178	1611	1018	1660		1478	1840	2005	1358	1080	1969	727	1654
	1479	1496	2016	1724	901	2734	1926	1917		1479	1437	1896	1513	1189	2594	1609	1897		1479	1651	1839	1480	1250	1589	730	1737		1479	1794	1955	1248	1114	1879	802	1760
	1480	1398	2234	1722	870	2577	1834	1826		1480	1292	2030	1599	1206	2708	1385	2170		1480	1590	1640	1444	1158	1565	952	1770		1480	1806	2039	1277	1115	1656	833	1595
	1481	1373	2150	1563	1157	2575	1775	1798		1481	1369	1952	1534	1115	2514	1514	2003		1481	1615	1782	1280	1203	1675	1057	1624		1481	2084	2105	1348	1040	1778	887	1737
	1482	1233	1916	1602	1107	2672	2029	1887		1482	1512	1943	1564	1176	2522	1685	1798		1482	1579	1618	1484	1117	1657	969	1781		1482	1824	2032	1295	1088	1840	850	1852
	1483	1369	1459	1517	1163	2604	1837	1695		1483	1389	1676	1463	1216	2567	1609	2052		1483	1603	1502	1517	1181	1662	861	1673		1483	1907	2036	1306	1109	1794	837	1673
	1484	1472	1826	1604	1041	2544	1987	1926		1484	1397	1810	1609	1234	2541	1529	2050		1484	1588	1622	1535	1229	1831	775	1725		1484	1900	2009	1287	1000	1769	890	1631
	1485	1517	1997	1705	1028	2680	1837	1935		1485	1575	1918	1533	1091	2480	1712	2022		1485	1641	1644	1447	1026	1759	987	1658		1485	1774	1966	1400	1165	1642	903	1810
	1486	1384	2090	1559	1023	2676	2058	1829		1486	1342	1805	1698	1242	2657	1524	1867		1486	1447	1570	1304	1141	1852	1029	1905		1486	1969	2047	1267	1237	1757	946	1721
	1487	1585	2090	1716	1073	2718	2074	1882		1487	1308	1889	1607	1231	2678	1447	1852		1487	1433	1790	1347	1217	1674	887	1837		1487	1889	2067	1452	1077	1768	991	1663
	1488	1616	2080	1588	1011	2593	1882	2010		1488	1312	1873	1387	1316	2662	1463	1818		1488	1539	1489	1417	1204	1638	1125	1660		1488	2002	1964	1569	1053	1776	932	1781
	1489	1313	1925	1669	1004	2581	1807	2027		1489	1383	2032	1361	1153	2607	1638	1898		1489	1429	1577	1508	1135	1803	1028	1506		1489	1793	2015	1188	1058	1636	835	1800
	1490	1459	1861	1571	1076	2584	1832	2183		1490	1616	1845	1562	1235	2401	1429	2184		1490	1473	1525	1361	1259	1624	1071	1744		1490	1798	1973	1138	1001	1658	773	1635
	1491	1453	1958	1636	1002	2585	1778	2030		1491	1290	1923	1563	1212	2496	1591	2072		1491	1732	1647	1359	1118	1826	907	1731		1491	1779	1875	1291	1018	1825	736	1685
	1492	1467	2084	1631	1045	2658	1818	1820		1492	1186	1887	1402	1143	2618	1482	2085		1492	1657	1778	1333	1087	1785	988	1740		1492	1712	1951	1396	1157	1812	777	1740
	1493	1294	2056	1653	990	2788	1648	1993		1493	1494	1882	1660	1476	2569	1799	2196		1493	1529	1638	1310	1329	1697	859	1558		1493	1898	2048	1582	1069	1637	850	1744
	1494	1526	2008	1802	954	2911	1968	1866		1494	1346	1845	1373	1184	2022	1514	2257		1494	1719	1766	1405	1287	1646	1018	1803		1494	1879	1982	1267	917	1658	868	1679
	1495	1269	2089	1624	1039	2594	1913	1788		1495	1466	1767	1633	1301	2597	1372	2061		1495	1578	1445	1300	1296	1705	933	1657		1495	1789	2085	1035	1081	1730	851	1709
	1496	1570	2012	1631	1139	2636	2030	1786		1496	1491	1892	1667	1297	2369	1626	1990		1496	1629	1653	1230	1159	1589	874	1745		1496	1862	2103	1334	1231	1773	856	1772
	1497	1574	2098	1674	1089	2656	1764	1994		1497	1174	1758	1492	1149	2629	1544	2008		1497	1582	1609	1535	1122	1547	772	1712		1497	1931	2079	1376	1111	1812	717	1610
	1498	1508	1999	1534	1091	2590	1944	1853		1498	1502	1904	1558	1204	2389	1615	2046		1498	1584	1679	1549	1232	1753	925	1648		1498	1689	1987	1258	1118	1643	776	1675
	1499	1289	1847	1541	982	2796	2025	1805		1499	1416	1938	1640	1076	2561	1631	2127		1499	1478	1602	1510	1170	1665	924	1857		1499	1866	2008	1376	1079	1730	841	1687
	1500	1477	2094	1393	1204	2599	1823	1957		1500	1524	1781	1394	1223	2436	1537	1785		1500	1511	1711	1534	1303	1797	834	1695		1500	1779	2039	1294	988	1772	759	1565
	1501	1361	2173	1557	952	2807	1912	1874		1501	1104	1853	1739	1008	2609	1747	2047		1501	1397	1647	1491	1200	1684	970	1855		1501	1735	2024	1351	1037	1612	761	1734
	1502	1424	2038	1357	920	2638	1874	1902		1502	1353	1867	1565	1225	2429	1471	2048		1502	1734	1593	1542	1260	1605	1012	1800		1502	1740	1876	1336	862	1754	777	1639
	1503	1340	1666	1484	897	2606	1916	2009		1503	1466	1855	1540	1089	2452	1513	2076		1503	1467	1700	1621	1116	1687	880	1710		1503	1727	1983	1391	1102	1715	720	1708
	1504	1189	2089	1634	1146	2890	2057	1983		1504	1455	1893	1457	1343	2500	1436	2144		1504	1521	1793	1465	1177	1688	943	1721		1504	1766	1812	1182	999	1639	695	1618
	1505	1213	2042	1545	840	2459	1836	1825		1505	1371	2124	1514	1160	2601	1616	2098		1505	1567	1769	1542	1190	1719	862	1716		1505	1826	1934	1298	1065	1756	875	1675
	1506	1430	1857	1409	908	2779	1847	1895		1506	1365	1874	1452	1276	2558	1728	2113		1506	1421	1623	1162	1316	1697	800	1618		1506	1798	1985	1206	1036	1553	666	1826
	1507	1468	1986	1532	1016	2738	1984	1960		1507	1476	1773	1549	1204	2402	1555	2345		1507	1547	1624	1544	1366	1780	924	1855		1507	1889	2074	1373	1042	1770	652	1726
	1508	1421	1996	1668	906	2590	1971	1927		1508	1402	1949	1264	1138	2593	1554	2029		1508	1484	1594	1426	1319	1734	870	1799		1508	1843	1846	1267	1055	1597	732	1778
	1509	1521	1983	1462	906	2628	2076	1887		1509	1385	1788	1509	1421	2595	1536	2033		1509	1492	1622	1434	1167	1653	976	1952		1509	1675	1916	1222	945	1660	786	1755
	1510	1345	1908	1590	887	2795	1893	1930		1510	1217	2032	1600	1140	2609	1706	2032		1510	1685	1628	1380	1250	1736	924	1763		1510	1766	1909	1297	998	1765	864	1896
	1511	1379	2169	1642	1049	2759	2050	1933		1511	1183	1936	1568	1318	2450	1566	1977		1511	1584	1567	1360	1328	1657	764	1813		1511	1719	2083	1342	980	1568	759	1761
	1512	1504	2016	1812	868	2617	1865	1947		1512	1495	1913	1732	1231	2458	1564	1843		1512	1490	1625	1355	1180	1787	793	1745		1512	1771	1875	1437	994	1695	908	1786
	1513	1425	1974	1535	1052	2707	1942	1882		1513	1305	1806	1625	1255	2411	1672	2053		1513	1643	1599	1489	1409	1805	1000	1793		1513	1799	1848	1261	998	1682	786	1709
	1514	1479	1886	1775	978	2612	1944	1973		1514	1490	1966	1498	1244	2403	1443	2123		1514	1507	1657	1404	1222	1708	991	1694		1514	1765	2000	1195	1197	1691	697	1583
	1515	1421	2115	1734	1111	2878	2019	1984		1515	1232	1882	1474	1143	2535	1728	2173		1515	1634	1566	1348	1048	1710	993	2001		1515	1853	1895	1264	1058	1662	796	1868
	1516	1434	1883	1547	1069	2677	1937	1925		1516	1344	1817	1527	1103	2555	1498	2152		1516	1545	1474	1365	1184	1547	784	1690		1516	1659	1847	1184	860	1421	760	1618
	1517	1457	1978	1537	923	2664	1780	1849		1517	1290	1865	1752	1190	2618	1645	2047		1517	1513	1550	1319	1367	1666	948	1691		1517	1840	1974	1269	1119	1576	845	1689
	1518	1540	2045	1599	956	2825	1952	1733		1518	1346	1778	1525	1306	2611	1605	1903		1518	1501	1635	1312	1373	1750	908	1601		1518	1754	1925	1210	957	1572	779	1705
	1519	1284	2007	1727	914	2686	1866	1845		1519	1368	1845	1458	1110	2536	1423	2199		1519	1564	1781	1464	1356	1694	837	1757		1519	1684	1949	1362	1108	1510	604	1586
	1520	1347	2144	1540	1027	2588	1897	2129		1520	1459	1843	1554	1290	2450	1471	2218		1520	1628	1732	1141	1200	1793	772	1622		1520	1826	2011	1366	962	1656	763	1817
	1521	1327	2082	1451	1052	2672	1995	1941		1521	1412	1872	1598	1210	2561	1598	2142		1521	1554	1641	1418	1292	1653	801	1770		1521	1733	1881	1096	978	1455	910	1772
	1522	1334	2206	1580	1061	2733	1956	1887		1522	1342	1921	1554	1151	2801	1743	1949		1522	1524	1536	1428	1210	1621	1153	1782		1522	1737	2006	1216	1095	1399	781	1912
	1523	1391	2076	1636	1126	2793	1745	2021		1523	1473	1788	1435	1254	2376	1661	1902		1523	1511	1764	1304	1228	1669	804	1762		1523	1586	1828	1289	1127	1647	656	1785
	1524	1410	2015	1612	1040	2712	1936	1912		1524	1344	1895	1662	1240	2665	1630	2127		1524	1517	1691	1435	1157	1732	875	1851		1524	1747	1817	1304	1079	1480	906	1757
	1525	1513	2037	1670	1041	2705	1893	1885		1525	1277	1879	1602	1029	2640	1464	1724		1525	1692	1563	1454	1245	1720	888	1831		1525	1586	1955	1505	911	1626	743	1735
	1526	1418	1998	1431	986	2878	1945	1894		1526	1444	1767	1645	1137	2610	1510	2073		1526	1555	1683	1490	1310	1711	832	1848		1526	1837	1877	1284	1004	1659	701	1682
	1527	1394	1871	1587	1192	2582	1856	1882		1527	1480	2000	1552	1401	2470	1636	2140		1527	1437	1725	1191	1194	1646	907	1768		1527	1701	1920	1243	1050	1676	800	1819
	1528	1436	1922	1693	929	2697	1919	1995		1528	1356	1822	1653	1255	2557	1612	1977		1528	1571	1602	1369	1286	1744	822	1746		1528	1803	1893	1386	1098	1597	770	1751
	1529	1465	1925	1592	1019	2713	1838	1890		1529	1435	1878	1528	1382	2705	1646	2120		1529	1624	1536	1420	1155	1795	868	1822		1529	1744	2007	1233	898	1511	755	1614
	1530	1468	2091	1698	1099	2674	2001	1965		1530	1541	1871	1756	1176	2455	1713	1766		1530	1568	1641	1199	1242	1591	846	1783		1530	1626	1824	1207	1101	1452	836	1743
	1531	1374	2027	1429	1058	2730	1905	1867		1531	1388	1766	1567	1277	2587	1481	1945		1531	1495	1692	1240	1260	1845	1026	1721		1531	1760	1948	1491	891	1615	697	1766
	1532	1419	1870	1538	927	2807	2082	1971		1532	1281	1808	1634	1387	2476	1482	2074		1532	1725	1604	1275	1340	1646	824	1915		1532	1522	1761	1280	953	1536	817	1666
	1533	1432	1973	1478	1058	2796	1791	1917		1533	1318	1878	1525	1220	2613	1649	1941		1533	1716	1594	1470	1080	1629	851	1815		1533	1746	1815	1208	1106	1458	703	1855
	1534	1433	1941	1603	961	2716	1979	2093		1534	1161	1987	1546	1318	2416	1536	1877		1534	1444	1563	1390	1165	1817	915	1771		1534	1780	2062	1227	866	1556	762	1731
	1535	1433	2084	1498	994	2839	2023	1979		1535	1613	1757	1601	1275	2580	1558	1839		1535	1524	1804	1410	1249	1689	768	1786		1535	1712	1954	1302	918	1589	767	1633
	1536	1344	2007	1532	1036	2784	1963	1983		1536	1326	1931	1335	1288	2514	1545	2020		1536	1564	1558	1350	1124	1723	795	1697		1536	1526	1731	1176	851	1497	703	1710
	1537	1369	2189	1605	940	2959	1817	1891		1537	1239	1987	1585	1213	2499	1547	2029		1537	1417	1633	1136	1313	1812	819	1582		1537	1714	1901	1349	1035	1641	580	1716
	1538	1753	2278	1726	916	2748	1881	1923		1538	1299	1756	1506	1177	2522	1496	2022		1538	1493	1722	1394	1119	1706	1000	1740		1538	1702	1832	1407	991	1540	780	1862
	1539	1619	2105	1577	880	2729	1908	1986		1539	1430	1786	1697	1265	2497	1606	2110		1539	1443	1566	1301	1167	1636	860	1735		1539	1678	1977	1219	998	1577	881	1727
	1540	1450	2016	1514	971	2643	2048	1839		1540	1286	1895	1645	1145	2569	1694	1943		1540	1434	1886	1409	1289	1701	746	1788		1540	1695	1966	1182	1073	1614	665	1786
	1541	1495	2102	1607	858	2639	1906	1970		1541	1082	1896	1747	1263	2325	1558	1825		1541	1558	1521	1367	1295	1659	801	1752		1541	1711	2020	1556	1046	1615	782	1684
	1542	1494	2202	1626	894	2807	1865	1965		1542	1251	1669	1723	1152	2490	1564	1977		1542	1494	1876	1333	1295	1647	767	1888		1542	1493	1911	1202	1003	1507	725	1778
	1543	1372	1938	1654	1039	2858	1872	1726		1543	1179	1960	1417	1327	2681	1615	2163		1543	1467	1530	1388	1247	1740	792	1762		1543	1817	1865	1256	1097	1632	812	1753
	1544	1532	2030	1272	985	2837	2037	1984		1544	1128	1860	1700	1157	2373	1621	2143		1544	1684	1661	1457	1302	1673	942	1725		1544	1654	1874	1305	996	1484	753	1674
	1545	1520	2173	1409	940	2668	1800	1886		1545	1287	1917	1874	1152	2671	1564	1977		1545	1461	1643	1495	1242	1769	789	1622		1545	1703	1917	1253	1054	1497	651	1717
	1546	1468	1924	1601	1025	2788	1924	1802		1546	1316	1882	1604	1191	2554	1779	2088		1546	1586	1655	1537	1365	1661	891	1804		1546	1582	2006	1169	1021	1538	881	1964
	1547	1554	2082	1669	982	2748	1928	1984		1547	1443	1896	1643	1197	2581	1509	2035		1547	1660	1693	1480	1169	1631	840	1805		1547	1586	1818	1217	1011	1569	733	1747
	1548	1230	2123	1439	1063	2876	1830	1974		1548	1262	1962	1665	1159	2519	1813	1982		1548	1417	1651	1353	1298	1521	862	1716		1548	1628	1797	1196	1011	1403	575	1891
	1549	1447	1683	1622	935	2681	1856	1872		1549	1334	1847	1615	1440	2407	1443	2078		1549	1437	1797	1229	1231	1736	899	1711		1549	1803	2003	1324	1018	1335	790	1668
	1550	1353	1997	1657	1055	2883	1842	1945		1550	1312	1725	1724	1178	2551	1455	1980		1550	1596	1617	1474	1253	1601	710	1886		1550	1701	1987	1117	908	1369	947	1635
	1551	1512	1956	1630	865	2787	1984	1956		1551	1352	1775	1767	1226	2604	1717	1986		1551	1474	1614	1338	946	1689	792	1875		1551	1842	1771	1190	949	1589	706	1952
	1552	1631	2160	1461	1030	2836	1916	1887		1552	1339	1828	1697	1230	2608	1577	2062		1552	1610	1602	1417	1240	1631	952	1901		1552	1661	1927	1175	1038	1325	898	1761
	1553	1603	2032	1580	886	2850	1914	1902		1553	1250	1799	1731	1243	2714	1614	2112		1553	1589	1457	1515	1217	1798	860	1809		1553	1861	1965	1228	1050	1577	751	1760
	1554	1449	1849	1390	911	2904	2086	1985		1554	1262	1809	1625	1204	2725	1531	2218		1554	1448	1765	1236	1360	1687	936	1749		1554	1600	1935	1391	1096	1425	727	1665
	1555	1435	2063	1715	1001	2734	1907	1883		1555	1527	1937	1436	1112	2536	1581	2013		1555	1584	1624	1263	1277	1651	908	1763		1555	1606	2063	1255	1119	1550	832	1690
	1556	1285	1778	1581	860	2773	1973	1690		1556	1202	1790	1709	1200	2491	1554	1929		1556	1379	1433	1384	1284	1726	861	1711		1556	1632	1836	1326	963	1441	653	1748
	1557	1226	1979	1686	1006	3067	1894	1905		1557	1410	1892	1721	1086	2360	1536	2232		1557	1470	1618	1442	1100	1774	865	1821		1557	1859	2015	1399	1022	1428	754	1702
	1558	1459	2029	1417	1001	2912	1999	1886		1558	1588	1883	1590	1258	2432	1675	2098		1558	1553	1477	1496	1113	1711	890	1804		1558	1687	1772	1441	1015	1595	732	1846
	1559	1325	2051	1703	980	2852	1919	1874		1559	1564	1867	1533	1124	2044	1590	2149		1559	1555	1720	1393	1281	1575	829	1723		1559	1708	1781	1456	1043	1700	696	1772
	1560	1340	2010	1716	948	2940	1905	1947		1560	1422	1856	1634	1209	2607	1442	2140		1560	1613	1540	1448	1301	1744	842	1825		1560	1726	1854	1376	933	1438	639	1515
	1561	1580	2054	1550	779	2821	1896	1919		1561	1434	1980	1684	1229	2579	1609	2057		1561	1431	1629	1436	1146	1769	752	1761		1561	1732	1941	1374	1047	1543	852	1844
	1562	1263	1927	1429	822	2997	1989	1865		1562	1085	1851	1686	1030	2497	1485	2031		1562	1573	1732	1448	1181	1783	710	1755		1562	1748	1796	1226	977	1508	744	1810
	1563	1327	2164	1568	917	2817	1875	1984		1563	1315	1801	1421	1164	2601	1602	2187		1563	1646	1669	1484	1168	1712	810	1634		1563	1741	1867	1278	1040	1528	788	1804
	1564	1426	2029	1808	990	3067	1956	1985		1564	1357	1784	1472	1308	2562	1749	2043		1564	1404	1771	1464	1229	1719	806	1852		1564	1711	2103	1372	1033	1421	581	1759
	1565	1486	2051	1764	1074	2905	1978	1881		1565	1162	1797	1547	1198	2433	1602	2087		1565	1565	1680	1362	1260	1703	1044	1840		1565	1595	1893	1142	1051	1375	748	1815
	1566	1380	2015	1483	959	2801	1940	1785		1566	1524	1908	1437	1145	2300	1723	2041		1566	1523	1739	1494	1340	1594	905	1760		1566	1711	1954	1135	1077	1406	876	1890
	1567	1407	2018	1470	844	2929	2063	2150		1567	1351	1841	1770	1310	2420	1571	2071		1567	1526	1688	1161	1279	1786	902	1757		1567	1659	1883	1332	1030	1598	830	1849
	1568	1626	2086	1622	785	2987	1963	1869		1568	1465	2005	1557	1356	2402	1757	1933		1568	1564	1482	1372	1211	1743	1005	1776		1568	1873	1843	1105	1105	1537	611	1805
	1569	1485	2061	1662	1019	2858	1891	1943		1569	1316	2014	1598	1165	2499	1252	2126		1569	1539	1707	1423	1233	1650	806	1699		1569	1723	1942	1260	1135	1496	741	1607
	1570	1456	1942	1645	1000	2749	1816	1840		1570	1475	1899	1605	1250	2428	1690	2101		1570	1566	1637	1436	1218	1653	925	1636		1570	1685	1796	1297	1014	1396	743	1783
	1571	1414	2043	1620	865	2752	1753	1965		1571	1338	1703	1508	1205	2541	1431	2033		1571	1457	1634	1481	1076	1568	989	1505		1571	1676	1871	1241	1050	1534	777	1738
	1572	1430	1909	1430	902	2830	2095	2011		1572	1470	1904	1622	1276	2673	1773	1764		1572	1473	1734	1511	1209	1694	954	1745		1572	1615	1711	1293	1056	1482	736	1848
	1573	1238	2006	1733	939	2621	1903	1940		1573	1325	1893	1418	1433	2520	1403	2043		1573	1687	1621	1449	1182	1711	897	1634		1573	1778	2027	1306	1192	1460	877	1558
	1574	1467	1694	1531	956	3005	1987	1900		1574	1399	1885	1645	1059	2779	1492	2054		1574	1545	1567	1405	1114	1647	806	1708		1574	1710	1867	1391	990	1344	850	1699
	1575	1495	2044	1664	900	2893	1911	2067		1575	1503	1900	1622	1165	2377	1420	2188		1575	1468	1775	1527	1272	1785	809	1579		1575	1648	1940	1286	970	1293	721	1736
	1576	1206	1898	1642	941	2749	1957	1988		1576	1387	1972	1515	1469	2427	1654	2087		1576	1415	1628	1444	1218	1663	838	1612		1576	1810	1925	1273	1076	1583	852	1795
	1577	1433	2132	1644	850	2888	1840	2166		1577	1313	1810	1448	1215	2498	1607	2068		1577	1484	1743	1464	1239	1764	890	1570		1577	1762	1935	1273	1190	1447	787	1855
	1578	1387	2027	1494	927	2615	2060	1976		1578	1329	2118	1662	1285	2806	1315	2026		1578	1541	1596	1447	1288	1777	855	1757		1578	1705	1932	1292	1133	1479	711	1719
	1579	1344	1929	1745	1052	2698	1781	2050		1579	1422	1761	1465	1324	2324	1457	2201		1579	1425	1609	1496	1249	1508	760	1594		1579	1482	1739	1126	1063	1486	756	1688
	1580	1521	1827	1676	842	2386	1849	2010		1580	1372	1807	1491	1262	2494	1521	2033		1580	1668	1717	1635	1228	1664	868	1731		1580	1654	1837	1306	1081	1378	712	1664
	1581	1418	2059	1685	1008	2341	1847	2052		1581	1474	1980	1642	1343	2403	1392	2148		1581	1386	1679	1401	1070	1685	857	1708		1581	1879	1860	1200	1176	1562	740	1833
	1582	1424	1926	1634	1071	2093	1936	1945		1582	1474	1912	1637	1216	2388	1414	2103		1582	1442	1638	1499	1232	1832	806	1781		1582	1568	1933	1200	910	1457	851	1702
	1583	1497	1933	1601	916	2807	1851	1978		1583	1273	1952	1631	1148	2254	1420	1975		1583	1392	1777	1417	1231	1769	894	1645		1583	1819	1762	1192	1028	1323	683	1608
	1584	1343	1964	1538	904	2759	1882	1997		1584	1273	1948	1667	1291	2471	1418	2081		1584	1632	1733	1505	1128	1677	842	1697		1584	1726	1825	1503	1066	1428	763	1673
	1585	1561	2150	1511	957	2925	1779	2133		1585	1417	1937	1481	1307	2437	1586	1984		1585	1435	1739	1573	1169	1643	900	1608		1585	1873	1704	1114	1027	1402	672	1767
	1586	1483	2077	1699	935	3027	1813	1917		1586	1254	1850	1463	1216	2451	1463	2116		1586	1588	1662	1410	1220	1671	823	1542		1586	1681	1758	1406	1002	1571	714	1743
	1587	1428	2232	1410	1031	2811	1848	2093		1587	1487	1994	1384	1245	2811	1519	2179		1587	1426	1678	1493	1251	1761	832	1514		1587	1970	1724	1097	1070	1526	717	1844
	1588	1455	1859	1744	837	2659	1994	2092		1588	1417	1935	1548	1277	2405	1471	1965		1588	1346	1439	1348	1282	1675	835	1737		1588	1747	1770	1192	1085	1444	706	1761
	1589	1385	2067	1731	886	2795	1731	1939		1589	1354	1988	1641	1339	2375	1515	1749		1589	1552	1635	1436	1242	1582	879	1593		1589	1794	1933	1429	978	1552	919	1790
	1590	1315	2049	1510	859	2744	1900	2011		1590	1418	1959	1530	1128	2818	1577	2179		1590	1443	1652	1424	1343	1652	895	1610		1590	1730	1787	1198	1080	1488	881	1747
	1591	1287	2009	1698	757	3062	1864	2018		1591	1200	1922	1571	1288	2589	1494	1818		1591	1567	1653	1378	1156	1699	820	1658		1591	1754	1696	1220	950	1521	927	1798
	1592	1428	2168	1322	949	3022	2072	1918		1592	1072	1940	1554	1290	2680	1273	2024		1592	1257	1765	1436	1367	1708	767	1768		1592	1842	1883	1197	1159	1438	963	1738
	1593	1384	2054	1526	985	2937	1939	1883		1593	1388	2080	1558	1125	2568	1477	1900		1593	1586	1610	1292	1356	1568	747	1639		1593	1838	1860	1270	1017	1325	911	1744
	1594	1316	2143	1490	840	2632	1788	1847		1594	1321	1809	1570	1306	2472	1392	1969		1594	1445	1738	1458	1241	1741	832	1572		1594	1862	1900	1175	1150	1377	798	1739
	1595	1425	1888	1520	838	2755	1844	1960		1595	1445	1840	1712	1120	2662	1398	2084		1595	1527	1646	1439	1212	1653	789	1741		1595	1767	1870	1299	1009	1514	1027	1670
	1596	1469	2150	1435	990	2804	1905	2052		1596	1374	1839	1485	1314	2412	1371	2293		1596	1424	1811	1336	1257	1662	918	1645		1596	1888	1822	1281	1012	1450	882	1504
	1597	1529	2265	1323	960	2674	1826	2023		1597	1298	1789	1617	1105	2528	1288	2090		1597	1509	1627	1498	1350	1766	881	1610		1597	1865	1808	1205	1074	1548	817	1668
	1598	1466	1968	1711	1027	2886	1907	1907		1598	1256	2040	1707	1186	2549	1558	2172		1598	1442	1589	1451	1205	1623	800	1706		1598	1764	1884	1189	1011	1513	849	1937
	1599	1452	1950	1392	1124	2801	2054	1970		1599	1426	1897	1502	1220	2564	1437	2161		1599	1345	1541	1449	1186	1709	856	1720		1599	1655	1829	1362	1088	1547	876	1795
	1600	1250	2072	1433	959	2841	1818	2091		1600	1305	1992	1654	1327	2332	1507	1895		1600	1434	1543	1514	1199	1717	844	1663		1600	1809	1757	1418	946	1602	825	1663
	1601	1519	1730	1863	926	2915	1771	2060		1601	1420	1915	1693	1275	2193	1460	2200		1601	1528	1695	1456	1119	1596	845	1530		1601	1858	1899	1408	1056	1381	764	1864
	1602	1402	1995	1694	1041	2716	1839	1960		1602	1455	2111	1526	1184	2334	1624	2086		1602	1455	1481	1321	1217	1687	919	1675		1602	1789	2049	1235	1009	1486	758	1836
	1603	1546	1824	1429	1001	2832	2015	2046		1603	1393	1983	1565	1167	2452	1419	2254		1603	1542	1620	1458	1188	1697	883	1776		1603	1766	1998	1265	1021	1419	1062	1790
	1604	1467	1893	1702	1170	2789	1882	1934		1604	1521	2004	1405	1219	2578	1407	2091		1604	1451	1753	1331	1119	1790	943	1452		1604	1940	1785	1149	847	1411	931	1735
	1605	1351	2172	1565	854	2885	1857	1918		1605	1359	1919	1498	1142	2513	1531	2146		1605	1480	1613	1479	1141	1764	850	1682		1605	1956	1954	1254	988	1396	905	1891
	1606	1246	1991	1456	909	2646	1814	1885		1606	1419	1876	1576	1130	2451	1325	2114		1606	1393	1555	1503	1266	1500	718	1597		1606	1795	1912	1222	1109	1521	971	1660
	1607	1289	2173	1645	1042	2880	2076	1859		1607	1416	2084	1500	1209	2593	1338	2139		1607	1349	1704	1374	1305	1908	895	1743		1607	1727	1844	1275	992	1419	881	1667
	1608	1502	1997	1605	915	2610	1818	2011		1608	1447	1954	1536	1216	2341	1186	1993		1608	1513	1666	1406	1181	1763	811	1627		1608	1838	1820	1378	911	1391	881	1696
	1609	1456	2095	1590	972	2710	1994	1829		1609	1462	1995	1380	1231	2547	1474	2126		1609	1538	1596	1494	1286	1736	847	1661		1609	1739	1801	1191	1028	1359	856	1765
	1610	1412	1962	1335	946	2905	1883	1985		1610	1512	1857	1394	1095	2541	1348	2409		1610	1480	1593	1415	1241	1739	790	1631		1610	1866	1887	1399	974	1428	838	1690
	1611	1431	2234	1692	1042	2805	1934	1823		1611	1242	2011	1709	1241	2472	1387	2242		1611	1372	1746	1388	1309	1590	823	1636		1611	1669	1857	1276	1055	1534	937	1763
	1612	1431	1885	1521	900	2800	2115	1923		1612	1424	1777	1411	1150	2549	1501	2061		1612	1475	1574	1495	1142	1709	773	1836		1612	1801	1791	1301	1067	1345	777	1620
	1613	1329	2178	1565	882	2771	1877	1838		1613	1165	1879	1511	1255	2270	1580	2110		1613	1542	1691	1339	1193	1725	949	1605		1613	1710	1911	1216	897	1394	886	1875
	1614	1266	2193	1574	980	2740	1890	2001		1614	1268	1923	1403	1305	2266	1583	2208		1614	1343	1577	1454	1319	1749	666	1675		1614	1835	1884	1368	1021	1455	865	1868
	1615	1455	2223	1703	912	2816	1892	1991		1615	1298	1778	1528	1233	2352	1539	2084		1615	1413	1609	1391	1239	1730	849	1643		1615	1847	1740	1180	1051	1422	835	1758
	1616	1461	2127	1506	958	2847	1984	1884		1616	1307	1906	1439	1330	2549	1379	2048		1616	1457	1606	1392	1251	1617	993	1668		1616	1690	1914	1455	1088	1474	871	1779
	1617	1290	1812	1561	960	2754	1869	1886		1617	1450	2154	1559	1221	2409	1526	2140		1617	1430	1619	1367	1303	1697	957	1644		1617	1611	1865	1288	1053	1514	974	1739
	1618	1316	2190	1655	1081	2748	1834	1973		1618	1347	2022	1562	1172	2716	1541	2182		1618	1401	1820	1430	1249	1519	917	1673		1618	1783	1767	1325	1085	1442	866	1694
	1619	1493	2065	1368	956	2623	2036	2130		1619	1332	1872	1656	1213	2363	1458	2218		1619	1519	1601	1277	1206	1586	899	1791		1619	1829	1825	1254	798	1378	857	1800
	1620	1454	1763	1573	917	2670	1805	2122		1620	1503	1939	1522	1326	2596	1518	1836		1620	1695	1643	1516	1271	1709	983	1494		1620	1737	1855	1260	1021	1306	740	1754
	1621	1360	2213	1468	881	2988	1957	2105		1621	1330	1899	1581	1490	2629	1448	2179		1621	1433	1748	1473	1238	1648	915	1762		1621	1670	1699	1285	1118	1453	800	1813
	1622	1436	2039	1370	1056	2795	1900	1941		1622	1604	2064	1510	1155	2694	1508	2171		1622	1554	1627	1347	1280	1801	1013	1797		1622	1749	1904	1257	985	1397	936	1792
	1623	1380	2348	1607	1043	2938	1852	1787		1623	1408	2184	1505	1288	2392	1374	2163		1623	1599	1603	1555	1271	1604	961	1597		1623	1764	1804	1191	916	1438	1015	1762
	1624	1421	2019	1649	908	2839	1935	1810		1624	1272	1851	1439	1222	2206	1429	2125		1624	1497	1656	1372	1204	1643	968	1567		1624	1798	1850	1255	1048	1596	820	1808
	1625	1580	1816	1534	813	2818	1849	1962		1625	1380	1806	1499	1344	2698	1338	1857		1625	1438	1607	1354	1075	1660	875	1660		1625	1712	1874	1221	1049	1616	890	1798
	1626	1221	1957	1566	861	2849	1767	1868		1626	1287	1928	1705	1180	2720	1416	2136		1626	1509	1566	1402	1212	1735	999	1559		1626	1656	1887	1320	1087	1356	825	1613
	1627	1431	1814	1635	808	2929	1802	1996		1627	1277	1952	1527	1168	2506	1376	2062		1627	1563	1646	1298	1190	1568	998	1538		1627	1609	1771	1382	1024	1316	893	1593
	1628	1355	2173	1481	920	2765	2007	1797		1628	1459	1880	1479	1218	2680	1523	1729		1628	1420	1698	1474	1314	1644	967	1826		1628	1612	1898	1225	847	1572	925	1669
	1629	1271	1957	1471	876	2676	1834	2021		1629	1435	1848	1539	1246	2604	1420	2049		1629	1463	1555	1299	1220	1701	869	1523		1629	1789	2067	1149	1094	1500	864	1647
	1630	1433	1812	1581	1105	2704	2012	1932		1630	1403	1788	1617	1216	2425	1463	2063		1630	1451	1555	1318	1339	1667	862	1842		1630	1804	1998	1223	986	1407	851	1869
	1631	1292	2159	1690	971	2524	1976	1876		1631	1476	1881	1660	1405	2289	1521	2065		1631	1438	1656	1449	1100	1712	832	1733		1631	1886	1913	1485	1001	1542	846	1809
	1632	1453	1885	1406	1028	2647	2064	1887		1632	1380	1933	1529	1197	2201	1375	1979		1632	1486	1541	1498	1235	1605	934	1651		1632	1705	1733	1069	1187	1534	910	1717
	1633	1236	2233	1619	992	2878	1802	1928		1633	1590	1645	1667	1253	2316	1372	1937		1633	1473	1655	1297	1271	1717	951	1634		1633	1805	1847	1223	1066	1454	940	1708
	1634	1308	2029	1392	1024	2591	1876	1964		1634	1218	1840	1449	1196	2260	1547	1967		1634	1336	1667	1299	1088	1793	841	1559		1634	1769	1795	1233	1080	1484	825	1806
	1635	1265	2243	1652	849	2919	1904	1898		1635	1287	1758	1490	1261	2409	1540	2056		1635	1574	1985	1445	1167	1743	884	1800		1635	1573	1795	1203	914	1405	871	1786
	1636	1423	2028	1358	890	2829	1595	1924		1636	1187	1865	1556	1175	2728	1586	1724		1636	1673	1842	1401	1231	1615	802	1451		1636	1864	1918	1317	1033	1496	820	1831
	1637	1289	2156	1759	919	2724	1888	2132		1637	1320	1871	1545	1360	2512	1520	1988		1637	1491	1720	1113	1318	1671	863	1576		1637	1761	1850	1247	1027	1381	863	1743
	1638	1284	2014	1713	1058	2893	1939	1952		1638	1641	1896	1553	1145	2490	1388	2091		1638	1389	1962	1551	1132	1640	805	1656		1638	1687	1957	1222	1077	1458	813	1662
	1639	1327	1965	1483	1009	2874	1855	1912		1639	1495	2011	1510	1320	2796	1392	1836		1639	1631	1907	1453	1171	1793	883	1558		1639	1808	1662	1377	980	1271	929	1613
	1640	1391	2082	1722	905	2810	1828	1841		1640	1272	1961	1455	1140	2713	1440	2124		1640	1395	1955	1294	1161	1684	1007	1802		1640	1784	1651	1273	1025	1547	968	1770
	1641	1511	2252	1654	1154	2630	1880	1865		1641	1273	1812	1457	1261	2559	1401	2182		1641	1358	1779	1546	1264	1619	927	1673		1641	1875	1932	1273	1013	1233	790	1744
	1642	1326	2047	1657	897	2778	1891	1986		1642	1312	1987	1476	1099	2631	1523	2019		1642	1558	1961	1620	1268	1717	924	1972		1642	1793	1898	1340	1115	1422	954	1755
	1643	1417	1958	1610	948	2665	1784	2052		1643	1400	2053	1411	1228	2420	1431	1971		1643	1589	1789	1209	1241	1834	1005	1795		1643	1871	1892	1268	1026	1508	926	1642
	1644	1465	1943	1700	832	2691	1753	1922		1644	1243	1896	1511	1219	2382	1359	2094		1644	1601	1804	1305	1173	1699	1062	1585		1644	1872	1921	1290	967	1247	874	1603
	1645	1361	2016	1693	1177	2831	1952	2052		1645	1267	1965	1570	1376	2494	1434	1904		1645	1442	1684	1524	1169	1719	814	1590		1645	1728	1889	1120	950	1474	914	1814
	1646	1455	2114	1713	1093	2834	1849	1944		1646	1444	1769	1653	1387	2797	1289	2042		1646	1418	1792	1544	1190	1674	986	1688		1646	1736	1831	1208	1027	1379	809	1826
	1647	1428	2049	1560	1370	2679	1922	2176		1647	1358	1935	1401	1013	2330	1532	1947		1647	1504	1777	1573	1442	1764	952	1771		1647	1823	1883	1276	1118	1434	899	1760
	1648	1434	2058	1749	1280	2878	1965	2126		1648	1431	1894	1580	1288	2431	1661	1946		1648	1535	1990	1483	1229	1743	1008	1794		1648	1834	1831	1280	999	1533	961	1827
	1649	1425	2003	1554	1385	2670	1755	2055		1649	1255	1947	1454	1221	2268	1423	1918		1649	1366	1798	1408	1271	1685	953	1561		1649	1782	1817	1401	1164	1533	854	1907
	1650	1429	2265	1667	1136	2903	1759	2012		1650	1324	1828	1418	1186	2460	1465	1742		1650	1468	1781	1170	1278	1596	922	1601		1650	1736	1721	1329	982	1478	964	1742
	1651	1294	2048	1536	1105	2874	2008	2047		1651	1464	1915	1519	1156	2439	1474	2094		1651	1578	1983	1610	1295	1648	937	1716		1651	1761	1937	1302	1072	1377	798	1777
	1652	1349	1982	1524	1251	2706	1836	2036		1652	1359	1918	1513	1275	2574	1570	1843		1652	1487	1809	1379	1180	1673	961	1705		1652	1891	1942	1300	1191	1429	889	1850
	1653	1495	2074	1544	1432	2709	1926	1821		1653	1330	1893	1487	1227	2441	1518	1741		1653	1436	1740	1499	1107	1761	912	1643		1653	1828	1852	1259	1020	1369	1069	1723
	1654	1430	2041	1384	1112	2836	1927	1908		1654	1188	1940	1417	1372	2575	1575	1933		1654	1328	1843	1374	1285	1723	812	1647		1654	1735	1836	1290	1067	1508	824	1793
	1655	1370	2025	1434	1393	2719	1746	2020		1655	1313	2098	1635	1318	2571	1564	1807		1655	1417	1733	1380	1258	1603	787	1559		1655	1772	1907	1410	1177	1352	835	1813
	1656	1338	1926	1653	1204	2908	2050	1979		1656	1241	2012	1407	1064	2532	1455	2063		1656	1441	1733	1549	1229	1616	963	1788		1656	1985	1980	1356	1015	1455	887	1609
	1657	1498	2042	1531	1174	2667	1847	1833		1657	1315	1830	1456	1217	2433	1545	1891		1657	1518	1729	1413	1188	1621	1100	1541		1657	1761	1965	1360	1105	1576	859	1887
	1658	1444	1940	1613	1237	2857	1746	1768		1658	1234	1889	1543	1285	2530	1401	1923		1658	1426	1671	1203	1154	1592	1007	1599		1658	1881	1866	1347	978	1422	812	1680
	1659	1457	1795	1536	1361	2677	1924	2012		1659	1253	1947	1681	1153	2489	1570	1986		1659	1517	1867	1487	1176	1668	885	1651		1659	1633	1929	1135	1050	1403	797	1836
	1660	1371	1960	1442	1325	2733	1879	1977		1660	1363	1993	1537	1138	2400	1595	1933		1660	1442	1673	1348	1302	1577	869	1683		1660	1765	1721	1405	1146	1394	961	1740
	1661	1383	1795	1514	1267	2647	2017	1887		1661	1152	1980	1575	1260	2436	1525	1936		1661	1505	1881	1519	1333	1605	913	1702		1661	1813	1849	1371	1028	1312	772	1842
	1662	1459	2206	1667	1228	2767	1819	1951		1662	1176	2104	1506	1156	2806	1650	2058		1662	1460	1821	1394	1270	1707	897	1682		1662	1785	1759	1400	1002	1339	889	1838
	1663	1587	1575	1530	1175	2801	1866	1849		1663	1235	1810	1467	1223	2325	1445	1931		1663	1632	1779	1552	1202	1685	847	1783		1663	1749	1813	1309	999	1348	926	1638
	1664	1492	1912	1568	1272	2913	1817	2003		1664	1392	1847	1579	1264	2473	1412	1894		1664	1559	1869	1342	1216	1742	750	1579		1664	1665	1831	1018	947	1348	844	1721
	1665	1347	1859	1454	1441	2750	1963	1989		1665	1414	1865	1546	1403	2659	1496	2011		1665	1476	1790	1545	1147	1727	933	1634		1665	1740	1745	1272	1115	1545	866	1886
	1666	1276	1948	1516	1283	2780	1804	1713		1666	1532	1966	1379	1301	2317	1527	1753		1666	1527	1688	1478	1220	1606	900	1618		1666	1680	1711	1350	972	1377	861	1870
	1667	1256	2060	1425	1216	2624	1752	2147		1667	1492	1770	1583	1057	2417	1475	1962		1667	1426	1814	1489	1173	1820	852	1674		1667	1834	1804	1092	1002	1412	887	1671
	1668	1308	1810	1530	1376	2804	1960	1831		1668	1398	1824	1483	1242	2405	1454	1813		1668	1448	1615	1573	1367	1764	787	1621		1668	1858	1732	1222	891	1452	884	1700
	1669	1088	1751	1589	1507	3000	1946	1889		1669	1306	1743	1530	1366	2410	1560	2053		1669	1495	1812	1563	1137	1666	888	1682		1669	1726	1885	1094	1021	1361	921	1771
	1670	1239	2078	1736	1366	2805	1936	1895		1670	1372	1848	1520	1186	2257	1490	2077		1670	1525	1814	1415	1176	1742	932	1636		1670	1635	1863	1456	1091	1359	847	1798
	1671	1373	1868	1320	1233	2767	1889	1966		1671	1414	1865	1529	1308	2711	1550	1923		1671	1366	1818	1299	1144	1786	782	1762		1671	1628	1813	1205	939	1254	969	1816
	1672	1502	1956	1578	1248	2583	1835	1738		1672	1419	1834	1418	1411	2430	1617	2065		1672	1564	1681	1509	1173	1550	853	1498		1672	1932	1955	1202	938	1367	771	1788
	1673	1302	1974	1665	1245	2757	1752	1953		1673	1271	1841	1553	1217	2427	1490	1985		1673	1393	1831	1352	1252	1605	822	1620		1673	1829	1920	1296	1129	1393	791	1775
	1674	1369	2119	1446	1036	2870	1823	1833		1674	1481	1755	1177	1368	2811	1414	2069		1674	1447	1856	1318	1216	1706	864	1676		1674	1796	1807	1355	1131	1338	814	1691
	1675	1398	1981	1359	1317	2762	1804	1787		1675	1424	1829	1419	1200	2674	1603	1978		1675	1432	1689	1377	1327	1766	745	1693		1675	1820	1763	1243	944	1371	886	1751
	1676	1546	2044	1548	1187	2682	2103	2065		1676	1301	2023	1523	1145	2439	1499	2052		1676	1599	1775	1400	1262	1750	862	1850		1676	1748	1842	1272	950	1448	821	1763
	1677	1325	1902	1418	1207	2951	1836	1997		1677	1449	1937	1419	1295	2316	1410	1691		1677	1548	1761	1445	1197	1793	885	1647		1677	1779	1860	1228	947	1397	821	1614
	1678	1356	2136	1214	1241	2754	1956	2016		1678	1324	1931	1370	1338	2478	1411	2053		1678	1450	1856	1452	1238	1813	684	1625		1678	1707	1828	1322	1182	1318	907	1675
	1679	1535	1944	1538	1315	2963	1758	1785		1679	1461	1945	1269	1223	2679	1507	2062		1679	1447	1799	1393	1139	1704	768	1485		1679	1742	1863	1245	968	1359	845	1672
	1680	1271	2057	1566	1287	2722	1976	1895		1680	1634	1877	1124	1199	2398	1628	1795		1680	1447	1705	1308	1204	1698	856	1758		1680	1653	1962	1228	967	1335	928	1992
	1681	1317	2205	1593	1356	2707	1712	1719		1681	1451	1978	1762	1236	2613	1475	2042		1681	1412	1848	1408	1135	1826	915	1462		1681	1808	1834	1227	950	1349	835	1561
	1682	1341	2039	1503	1186	2771	1868	1839		1682	1254	2008	1480	1216	2512	1391	1924		1682	1534	1849	1461	1146	1592	861	1626		1682	1847	1877	1300	905	1366	853	1546
	1683	1550	2007	1409	1349	2791	1929	1868		1683	1367	2028	1486	1279	2782	1464	1983		1683	1492	1823	1348	1136	1613	741	1678		1683	1950	1826	1376	849	1408	910	1792
	1684	1439	1835	1498	1270	2960	1819	1699		1684	1426	1927	1482	1264	2884	1484	1890		1684	1301	1684	1213	1193	1690	781	1702		1684	2003	1698	1190	1074	1407	938	1751
	1685	1566	2010	1599	1275	2876	1833	1873		1685	1421	1763	1456	1277	2830	1449	2070		1685	1415	1790	1477	1159	1656	858	1671		1685	1722	1919	1218	1003	1284	815	1741
	1686	1289	1901	1424	1328	2872	1807	1938		1686	1468	1960	1541	1279	2826	1582	1827		1686	1402	1766	1300	1270	1603	701	1634		1686	1800	1836	1376	1077	1520	770	1825
	1687	1329	2017	1434	1236	2941	1886	2010		1687	1370	1944	1486	1273	2427	1467	2044		1687	1568	1738	1176	1246	1748	931	1696		1687	1768	1748	1289	1063	1387	818	1711
	1688	1256	2101	1382	1197	3059	1928	1865		1688	1295	1938	1512	1332	2640	1449	1796		1688	1368	1808	1429	1243	1626	836	1652		1688	2032	1702	1511	978	1405	678	1764
	1689	1395	1997	1448	1287	3023	1975	1912		1689	1542	1915	1570	1186	2494	1514	2065		1689	1307	1837	1431	1212	1578	792	1635		1689	1988	1931	1288	1120	1475	679	1709
	1690	1285	1968	1540	1189	2716	1698	1820		1690	1414	1875	1480	1194	2563	1569	2058		1690	1437	1786	1531	1509	1714	791	1557		1690	1837	1807	1272	892	1338	666	1709
	1691	1320	2196	1430	1101	2996	1841	2012		1691	1391	1979	1566	1299	2661	1504	1869		1691	1622	1814	1439	1292	1656	855	1659		1691	2002	1783	1400	1142	1547	734	1862
	1692	1414	2018	1489	1209	3043	1912	1922		1692	1630	2103	1432	1178	2821	1391	2066		1692	1447	1841	1053	1343	1569	703	1639		1692	1927	2079	1191	1039	1365	660	1678
	1693	1313	1974	1576	1080	3020	1916	1836		1693	1272	1786	1554	1342	2884	1482	1951		1693	1463	1825	1557	1299	1676	745	1706		1693	2050	1830	1392	993	1350	694	1643
	1694	1313	2230	1584	1266	2897	1869	1888		1694	1238	1998	1456	1105	2332	1453	1827		1694	1478	1910	1306	1162	1566	830	1579		1694	1891	1892	1302	1146	1339	759	1773
	1695	1445	2081	1477	1409	2494	1801	2051		1695	1272	1997	1560	1128	2545	1683	2007		1695	1407	1818	1443	1214	1680	872	1648		1695	1806	1805	1503	1056	1299	860	1772
	1696	1469	2015	1422	1109	2853	1869	2194		1696	1428	1872	1583	1264	2382	1455	1925		1696	1421	1796	1340	1239	1722	822	1695		1696	2052	1824	1264	1089	1358	746	1499
	1697	1448	2027	1502	1275	2822	1952	1836		1697	1418	1954	1538	1327	2805	1567	1904		1697	1428	1775	1532	1218	1529	876	1752		1697	1854	1935	1262	1072	1378	890	1750
	1698	1300	2043	1365	1374	2682	1856	2028		1698	1442	2024	1522	1139	2735	1370	1723		1698	1381	1878	1558	1200	1721	903	1677		1698	1815	1937	1322	956	1411	827	1525
	1699	1422	2114	1448	1161	2756	1797	1956		1699	1335	1858	1674	1229	2488	1506	1927		1699	1414	1736	1500	1266	1720	856	1625		1699	1919	1752	1057	1081	1352	874	1761
	1700	1280	2021	1529	1440	2724	1992	1919		1700	1464	2016	1432	1233	2462	1362	1872		1700	1570	1745	1422	1120	1744	710	1529		1700	1850	1801	1358	1009	1322	823	1723
