# Supplementary material for: Regulatory changes in two chemoreceptor genes contribute to a Caenorhabditis elegans QTL for foraging behavior
Source: eLife. 2016 Nov 28;5:e21454. doi: 10.7554/eLife.21454 (PMC5125752; doi:10.7554/eLife.21454)
Supplement: Figure 6—source data 1. — DOI: http://dx.doi.org/10.7554/eLife.21454.016 [file elife-21454-fig6-data1.xlsx]

## Sheet: Figure 6
Analysis of 5 kb bins spanning the genome
A)
	Tajima's D	# of Bins	# of bins with Chemoreceptors (% total)	# of bins with F-box, c-lectin, nhr (% total)	# of bins with deleterious genes (% total)
	< -2.5	91	42 (46.1)	9 (9.89)	2 (2.20)
	-2.5 to -2.0	1575	188 (11.9)	91 (5.77)	48 (3.04)
	-2.0 to -1.5	4758	302 (6.34)	204 (4.28)	157 (3.30)
	-1.5 to -1.0	4520	259 (5.73)	195 (4.31)	122 (2.70)
	-1.0 to -0.5	3909	179 (4.58)	187 (4.78)	80 (2.05)
	-0.5 to 0.0	2522	147 (5.82)	144 (5.71)	56 (2.22)
	0.0 to 0.5	1325	95 (7.169)	72 (5.43)	18 (1.36)
	0.5 to 1.0	600	53 (8.83)	36 (6.00)	10 (1.67)
	1.0 to 1.5	300	36 (12)	35 (11.67)	5 (1.67)
	1.5 to 2.0	182	38 (20.879)	27 (14.84)	2 (1.10)
	2.0 to 2.5	109	20 (18.34)	17 (15.60)	2 (1.83)
	> 2.5	146	44 (30.14)	19 (13.01)	1 (0.69)
	Total	20059	1403 (6.99)	1036 (5.16)	503 (2.51)
