# Supplementary material for: Regulatory changes in two chemoreceptor genes contribute to a Caenorhabditis elegans QTL for foraging behavior
Source: eLife. 2016 Nov 28;5:e21454. doi: 10.7554/eLife.21454 (PMC5125752; doi:10.7554/eLife.21454)
Supplement: Figure 6—source data 2. — DOI: http://dx.doi.org/10.7554/eLife.21454.017 [file elife-21454-fig6-data2.xlsx]

## Sheet: Sheet1
dN/dS analysis for genes in a bin with a Tajima's D score above 1
B)
	dN/dS	Chemoreceptors
	0 to 0.1	27
	0.1 to 0.2	22
	0.2 to 0.3	6
	0.3 to 0.4	3
	0.4 to 0.5	2
	0.5 to 0.6	0
	0.6 to 0.7	2
	0.7 to 0.8	1
	0.8 to 0.9	0
	> 0.9	0
	total	63
